# Supplementary material for: 2,6-Bis(tosyl­oxymeth­yl)pyridine
Source: Acta Crystallogr Sect E Struct Rep Online. 2011 Jan 8;67(Pt 2):o302. doi: 10.1107/S160053681100050X (PMC3051709; doi:10.1107/S160053681100050X)
Supplement: Supplementary file 1 [file e-67-0o302-sup1.cif]

##############################################################################
###                                                                        ###
###        Electronic paper (Acta Crystallographica Section E)             ###
###                                                                        ###
##############################################################################
#                                                                            #
# This CIF contains the data in a paper accepted for publication in Acta     #
# Crystallographica Section E. It conforms to the requirements of Notes      #
# for Authors for Section E, and has been peer reviewed under the auspices   #
# of the IUCr Commission on Journals.                                        #
#                                                                            #
# Full details of the Crystallographic Information File format               #
# are given in the paper "The Crystallographic Information File (CIF):       #
# a New Standard Archive File for Crystallography" by S. R. Hall, F. H.      #
# Allen and I. D. Brown [Acta Cryst. (1991), A47, 655-685].                  #
#                                                                            #
# The current version of the core CIF dictionary is obtainable from          #
# ftp://ftp.iucr.org/pub/cif_core.dic. The current version number is 2.4.    #
#                                                                            #
# Software is freely available for graphical display of the structure(s) in  #
# this CIF.  For information consult the CIF home page http://www.iucr.org/  #
# cif/home.html                                                              #
#                                                                            #
# This file may be used for bona fide research purposes within the           #
# scientific community so long as proper attribution is given to the journal # 
# article from which it was obtained.                                        #
#                                                                            #
##############################################################################
                                             
data_global
_audit_creation_method     'manual editing of form.cif (version 2.0)'
_journal_data_validation_number     ?
_journal_date_recd_electronic     2010-12-23
_journal_date_accepted     2011-01-05
_journal_name_full     'Acta Crystallographica, Section E'
_journal_year     2011
_journal_volume     67
_journal_issue      2
_journal_page_first     o302
_journal_page_last     o302
_journal_paper_category     QO
_journal_coeditor_code     DN2643
_publ_contact_author_name
; Dr Muhammad D. Bala
;
_publ_contact_author_address
; School of Chemistry,
  University of KwaZulu-Natal,
  Westville Campus, Private Bag X54001
  Durban 4000,
  South Africa
;
_publ_contact_author_email     bala@ukzn.ac.za
_publ_contact_author_fax     '+27312603091'
_publ_contact_author_phone     '+27312602616'
_publ_section_title
;
2,6-Bis(tosyloxymethyl)pyridine
;
loop_
    _publ_author_name
    _publ_author_address
    'Komarsamy, Lynette'
; School of Chemistry,
  University of KwaZulu-Natal,
  Westville Campus, Private Bag X54001
  Durban 4000,
  South Africa
;
    'Bala, Muhammad D.'
; School of Chemistry,
  University of KwaZulu-Natal,
  Westville Campus, Private Bag X54001
  Durban 4000,
  South Africa
;
    'Friedrich, Holger B.'
; School of Chemistry,
  University of KwaZulu-Natal,
  Westville Campus, Private Bag X54001
  Durban 4000,
  South Africa
;
    'Omondi, Bernard'
; Research Centre for Synthesis and Catalysis,
  Department of Chemistry,
  University of Johannesburg,
  PO Box 524, Auckland Park,
  Johannesburg 2006,
  South  Africa
;
data_I
_chemical_name_systematic
;
2,6-Bis(tosyloxymethyl)pyridine
;
_chemical_name_common     ?
_chemical_formula_moiety     'C21 H21 N O6 S2'
_chemical_formula_sum     'C21 H21 N O6 S2'
_chemical_formula_iupac     'C21 H21 N O6 S2'
_chemical_formula_weight     447.51
_chemical_melting_point     ?
_symmetry_cell_setting     orthorhombic
_symmetry_space_group_name_H-M     'P b c n'
_symmetry_space_group_name_Hall     '-P 2n 2ab'
loop_
    _symmetry_equiv_pos_as_xyz
    'x, y, z'
    '-x+1/2, -y+1/2, z+1/2'
    '-x, y, -z+1/2'
    'x+1/2, -y+1/2, -z'
    '-x, -y, -z'
    'x-1/2, y-1/2, -z-1/2'
    'x, -y, z-1/2'
    '-x-1/2, y-1/2, z'
_cell_length_a     21.032(3)
_cell_length_b     6.2243(10)
_cell_length_c     15.405(2)
_cell_angle_alpha     90.00
_cell_angle_beta     90.00
_cell_angle_gamma     90.00
_cell_volume     2016.6(5)
_cell_formula_units_Z     4
_cell_measurement_reflns_used     45194
_cell_measurement_theta_min     1.94
_cell_measurement_theta_max     28.38
_cell_measurement_temperature     100(2)
_exptl_crystal_description     plate
_exptl_crystal_colour     colourless
_exptl_crystal_size_max     0.16
_exptl_crystal_size_mid     0.13
_exptl_crystal_size_min     0.04
_exptl_crystal_density_diffrn     1.474
_exptl_crystal_density_meas     ?
_exptl_crystal_density_method     'not measured'
_exptl_crystal_F_000     936
_exptl_absorpt_coefficient_mu     0.304
_exptl_absorpt_correction_type     multi-scan
_exptl_absorpt_process_details     '(SADABS; Bruker, 2009)'
_exptl_absorpt_correction_T_min     0.9530
_exptl_absorpt_correction_T_max     0.9879
_exptl_special_details
;
The intensity data was collected on a Bruker X8 Apex 4 K CCD diffractometer
using an exposure time of 20 sec/per frame. A total of 2647 frames were
collected with a frame width of 0.5\% covering upto \q = 28.38\% with 99.8%
completeness accomplished.
;
_diffrn_ambient_temperature     100(2)
_diffrn_radiation_type     MoK\a
_diffrn_radiation_wavelength     0.71073
_diffrn_radiation_source     'fine-focus sealed tube'
_diffrn_radiation_monochromator     graphite
_diffrn_measurement_device_type     'Bruker X8 APEXII 4K KappaCCD'
_diffrn_measurement_method     '\f and \w'
_diffrn_detector_area_resol_mean     ?
_diffrn_reflns_number     41584
_diffrn_reflns_av_R_equivalents     0.0972
_diffrn_reflns_av_sigmaI/netI     0.0357
_diffrn_reflns_theta_min     1.94
_diffrn_reflns_theta_max     28.38
_diffrn_reflns_theta_full     28.38
_diffrn_measured_fraction_theta_max     0.998
_diffrn_measured_fraction_theta_full     0.998
_diffrn_reflns_limit_h_min     -28
_diffrn_reflns_limit_h_max     28
_diffrn_reflns_limit_k_min     -8
_diffrn_reflns_limit_k_max     8
_diffrn_reflns_limit_l_min     -20
_diffrn_reflns_limit_l_max     20
_diffrn_standards_number     0
_diffrn_standards_interval_count     0
_diffrn_standards_interval_time     0
_diffrn_standards_decay_%     0
_refine_special_details
;
Refinement of <i>F</i>^2^ against ALL reflections. The weighted <i>R</i>-factor
<i>wR</i> and goodness of fit <i>S</i> are based on <i>F</i>^2^, conventional
<i>R</i>-factors <i>R</i> are based on <i>F</i>, with <i>F</i> set to zero for
negative <i>F</i>^2^. The threshold expression of <i>F</i>^2^ >
\s(<i>F</i>^2^) is used only for calculating <i>R</i>-factors(gt) <i>etc</i>.
and is not relevant to the choice of reflections for refinement.
<i>R</i>-factors based on <i>F</i>^2^ are statistically about twice as large
as those based on <i>F</i>, and <i>R</i>- factors based on ALL data will be
even larger.
;
_reflns_number_total     2528
_reflns_number_gt     1905
_reflns_threshold_expression     I>2sigma(I)
_refine_ls_structure_factor_coef     Fsqd
_refine_ls_matrix_type     full
_refine_ls_R_factor_all     0.0710
_refine_ls_R_factor_gt     0.0471
_refine_ls_wR_factor_gt     0.1170
_refine_ls_wR_factor_ref     0.1371
_refine_ls_goodness_of_fit_ref     0.962
_refine_ls_restrained_S_all     0.962
_refine_ls_number_reflns     2528
_refine_ls_number_parameters     138
_refine_ls_number_restraints     0
_refine_ls_hydrogen_treatment     constr
_refine_ls_weighting_scheme     calc
_refine_ls_weighting_details
         'calc w=1/[\s^2^(Fo^2^)+(0.0723P)^2^+3.1627P] where P=(Fo^2^+2Fc^2^)/3'
_atom_sites_solution_hydrogens     geom
_atom_sites_solution_primary     direct
_atom_sites_solution_secondary     difmap
_refine_ls_shift/su_max     0.001
_refine_ls_shift/su_mean     0.000
_refine_diff_density_max     0.630
_refine_diff_density_min     -0.425
_refine_ls_extinction_method     none
_refine_ls_extinction_coef     ?
loop_
    _atom_type_symbol
    _atom_type_description
    _atom_type_scat_dispersion_real
    _atom_type_scat_dispersion_imag
    _atom_type_scat_source
    'C' 'C' 0.0033 0.0016
                         'International Tables Vol C Tables 4.2.6.8 and 6.1.1.4'
    'H' 'H' 0.0000 0.0000
                         'International Tables Vol C Tables 4.2.6.8 and 6.1.1.4'
    'N' 'N' 0.0061 0.0033
                         'International Tables Vol C Tables 4.2.6.8 and 6.1.1.4'
    'O' 'O' 0.0106 0.0060
                         'International Tables Vol C Tables 4.2.6.8 and 6.1.1.4'
    'S' 'S' 0.1246 0.1234
                         'International Tables Vol C Tables 4.2.6.8 and 6.1.1.4'
_computing_data_collection     'APEX2 (Bruker, 2009)'
_computing_cell_refinement     'SAINT-Plus (Bruker, 2009)'
_computing_data_reduction     'SAINT-Plus and XPREP (Bruker, 2009)'
_computing_structure_solution     'SHELXS97 (Sheldrick, 2008)'
_computing_structure_refinement     'SHELXL97 (Sheldrick, 2008)'
_computing_molecular_graphics     'ORTEP-3 (Farrugia, 1997)'
_computing_publication_material     'WinGX (Farrugia, 1999)'
loop_
    _atom_site_type_symbol
    _atom_site_label
    _atom_site_fract_x
    _atom_site_fract_y
    _atom_site_fract_z
    _atom_site_U_iso_or_equiv
    _atom_site_adp_type
    _atom_site_calc_flag
    _atom_site_refinement_flags
    _atom_site_occupancy
    _atom_site_disorder_assembly
    _atom_site_disorder_group
    C C1 0.18962(13) 0.4605(4) 0.24649(17) 0.0264(5) Uani d . 1 . .
    H H1A 0.2242 0.5224 0.2120 0.040 Uiso calc R 1 . .
    H H1B 0.1517 0.4455 0.2101 0.040 Uiso calc R 1 . .
    H H1C 0.2024 0.3190 0.2682 0.040 Uiso calc R 1 . .
    C C2 0.17507(11) 0.6057(4) 0.32188(16) 0.0197(5) Uani d . 1 . .
    C C3 0.14727(11) 0.8063(4) 0.30711(15) 0.0202(5) Uani d . 1 . .
    H H3 0.1383 0.8505 0.2494 0.024 Uiso calc R 1 . .
    C C4 0.13258(11) 0.9415(4) 0.37560(15) 0.0187(5) Uani d . 1 . .
    H H4 0.1129 1.0764 0.3652 0.022 Uiso calc R 1 . .
    C C5 0.14700(11) 0.8778(4) 0.45964(15) 0.0174(4) Uani d . 1 . .
    C C6 0.17551(11) 0.6802(4) 0.47619(16) 0.0198(5) Uani d . 1 . .
    H H6 0.1854 0.6378 0.5339 0.024 Uiso calc R 1 . .
    C C7 0.18916(11) 0.5467(4) 0.40679(16) 0.0212(5) Uani d . 1 . .
    H H7 0.2086 0.4115 0.4174 0.025 Uiso calc R 1 . .
    C C8 0.03481(11) 0.8393(4) 0.60090(16) 0.0217(5) Uani d . 1 . .
    H H8A 0.0330 0.7504 0.5477 0.026 Uiso calc R 1 . .
    H H8B 0.0061 0.9640 0.5936 0.026 Uiso calc R 1 . .
    C C9 0.01580(10) 0.7094(4) 0.67889(15) 0.0169(5) Uani d . 1 . .
    C C10 0.01592(12) 0.4865(4) 0.67603(18) 0.0238(5) Uani d . 1 . .
    H H10 0.0268 0.4128 0.6241 0.029 Uiso calc R 1 . .
    C C11 0.0000 0.3742(6) 0.7500 0.0283(8) Uani d S 1 . .
    H H11 0.0000 0.2216 0.7500 0.034 Uiso calc SR 1 . .
    N N1 0.0000 0.8211(4) 0.7500 0.0162(5) Uani d S 1 . .
    O O1 0.08679(8) 1.2125(3) 0.51596(12) 0.0240(4) Uani d . 1 . .
    O O2 0.18953(9) 1.1249(3) 0.58438(12) 0.0272(4) Uani d . 1 . .
    O O3 0.09992(8) 0.9111(3) 0.61752(11) 0.0207(4) Uani d . 1 . .
    S S1 0.13181(3) 1.05596(9) 0.54528(4) 0.01895(17) Uani d . 1 . .
loop_
    _atom_site_aniso_label
    _atom_site_aniso_U_11
    _atom_site_aniso_U_22
    _atom_site_aniso_U_33
    _atom_site_aniso_U_12
    _atom_site_aniso_U_13
    _atom_site_aniso_U_23
    C1 0.0318(13) 0.0197(12) 0.0277(14) 0.0030(10) -0.0001(11) -0.0062(10)
    C2 0.0197(11) 0.0173(11) 0.0220(12) -0.0019(8) 0.0010(9) -0.0011(9)
    C3 0.0255(11) 0.0210(11) 0.0142(11) 0.0015(9) -0.0002(9) 0.0022(9)
    C4 0.0228(11) 0.0167(10) 0.0166(11) 0.0027(9) 0.0012(9) 0.0022(9)
    C5 0.0190(10) 0.0173(10) 0.0158(11) -0.0014(8) 0.0029(8) -0.0010(8)
    C6 0.0222(11) 0.0195(11) 0.0176(11) -0.0007(9) 0.0006(9) 0.0049(9)
    C7 0.0213(11) 0.0166(11) 0.0256(13) 0.0014(9) -0.0009(9) 0.0028(9)
    C8 0.0205(11) 0.0274(12) 0.0172(12) -0.0062(9) 0.0008(9) -0.0005(9)
    C9 0.0174(10) 0.0156(10) 0.0176(11) -0.0009(8) 0.0018(8) -0.0011(8)
    C10 0.0249(12) 0.0155(11) 0.0310(14) 0.0006(9) 0.0021(10) -0.0084(9)
    C11 0.0277(18) 0.0107(14) 0.046(2) 0.000 0.0005(16) 0.000
    N1 0.0215(13) 0.0095(12) 0.0175(13) 0.000 0.0019(11) 0.000
    O1 0.0306(9) 0.0174(8) 0.0242(9) 0.0013(7) 0.0062(7) -0.0012(7)
    O2 0.0273(9) 0.0335(10) 0.0208(9) -0.0112(8) 0.0030(7) -0.0054(8)
    O3 0.0213(8) 0.0260(9) 0.0147(8) -0.0065(7) 0.0019(6) 0.0018(7)
    S1 0.0225(3) 0.0192(3) 0.0152(3) -0.0044(2) 0.0036(2) -0.0017(2)
_geom_special_details
;
All e.s.d.'s (except the e.s.d. in the dihedral angle between two l.s. planes)
are estimated using the full covariance matrix. The cell e.s.d.'s are taken
into account individually in the estimation of e.s.d.'s in distances, angles
and torsion angles; correlations between e.s.d.'s in cell parameters are only
used when they are defined by crystal symmetry. An approximate (isotropic)
treatment of cell e.s.d.'s is used for estimating e.s.d.'s involving l.s.
planes.
;
loop_
    _geom_bond_atom_site_label_1
    _geom_bond_atom_site_label_2
    _geom_bond_site_symmetry_2
    _geom_bond_distance
    _geom_bond_publ_flag
    C1 C2 . 1.503(3) ?
    C1 H1A . 0.9800 ?
    C1 H1B . 0.9800 ?
    C1 H1C . 0.9800 ?
    C2 C7 . 1.391(3) ?
    C2 C3 . 1.397(3) ?
    C3 C4 . 1.385(3) ?
    C3 H3 . 0.9500 ?
    C4 C5 . 1.388(3) ?
    C4 H4 . 0.9500 ?
    C5 C6 . 1.392(3) ?
    C5 S1 . 1.753(2) ?
    C6 C7 . 1.384(3) ?
    C6 H6 . 0.9500 ?
    C7 H7 . 0.9500 ?
    C8 O3 . 1.463(3) ?
    C8 C9 . 1.502(3) ?
    C8 H8A . 0.9900 ?
    C8 H8B . 0.9900 ?
    C9 N1 . 1.339(3) ?
    C9 C10 . 1.388(3) ?
    C10 C11 . 1.378(3) ?
    C10 H10 . 0.9500 ?
    C11 C10 3_556 1.378(3) ?
    C11 H11 . 0.9500 ?
    N1 C9 3_556 1.339(3) ?
    O1 S1 . 1.4315(18) ?
    O2 S1 . 1.4217(19) ?
    O3 S1 . 1.5816(17) ?
loop_
    _geom_angle_atom_site_label_1
    _geom_angle_atom_site_label_2
    _geom_angle_atom_site_label_3
    _geom_angle_site_symmetry_1
    _geom_angle_site_symmetry_3
    _geom_angle
    _geom_angle_publ_flag
    C2 C1 H1A . . 109.5 ?
    C2 C1 H1B . . 109.5 ?
    H1A C1 H1B . . 109.5 ?
    C2 C1 H1C . . 109.5 ?
    H1A C1 H1C . . 109.5 ?
    H1B C1 H1C . . 109.5 ?
    C7 C2 C3 . . 118.6(2) ?
    C7 C2 C1 . . 121.6(2) ?
    C3 C2 C1 . . 119.8(2) ?
    C4 C3 C2 . . 120.8(2) ?
    C4 C3 H3 . . 119.6 ?
    C2 C3 H3 . . 119.6 ?
    C3 C4 C5 . . 119.2(2) ?
    C3 C4 H4 . . 120.4 ?
    C5 C4 H4 . . 120.4 ?
    C4 C5 C6 . . 121.2(2) ?
    C4 C5 S1 . . 118.78(18) ?
    C6 C5 S1 . . 119.99(18) ?
    C7 C6 C5 . . 118.6(2) ?
    C7 C6 H6 . . 120.7 ?
    C5 C6 H6 . . 120.7 ?
    C6 C7 C2 . . 121.6(2) ?
    C6 C7 H7 . . 119.2 ?
    C2 C7 H7 . . 119.2 ?
    O3 C8 C9 . . 105.87(18) ?
    O3 C8 H8A . . 110.6 ?
    C9 C8 H8A . . 110.6 ?
    O3 C8 H8B . . 110.6 ?
    C9 C8 H8B . . 110.6 ?
    H8A C8 H8B . . 108.7 ?
    N1 C9 C10 . . 123.0(2) ?
    N1 C9 C8 . . 116.1(2) ?
    C10 C9 C8 . . 120.8(2) ?
    C11 C10 C9 . . 118.7(2) ?
    C11 C10 H10 . . 120.6 ?
    C9 C10 H10 . . 120.6 ?
    C10 C11 C10 . 3_556 119.0(3) ?
    C10 C11 H11 . . 120.5 ?
    C10 C11 H11 3_556 . 120.5 ?
    C9 N1 C9 . 3_556 117.4(3) ?
    C8 O3 S1 . . 116.61(15) ?
    O2 S1 O1 . . 119.53(11) ?
    O2 S1 O3 . . 103.66(10) ?
    O1 S1 O3 . . 109.24(10) ?
    O2 S1 C5 . . 110.76(11) ?
    O1 S1 C5 . . 108.28(11) ?
    O3 S1 C5 . . 104.25(10) ?
loop_
    _geom_torsion_atom_site_label_1
    _geom_torsion_atom_site_label_2
    _geom_torsion_atom_site_label_3
    _geom_torsion_atom_site_label_4
    _geom_torsion_site_symmetry_1
    _geom_torsion_site_symmetry_2
    _geom_torsion_site_symmetry_3
    _geom_torsion_site_symmetry_4
    _geom_torsion
    _geom_torsion_publ_flag
    C7 C2 C3 C4 . . . . -1.6(4) ?
    C1 C2 C3 C4 . . . . 179.0(2) ?
    C2 C3 C4 C5 . . . . 1.3(4) ?
    C3 C4 C5 C6 . . . . -0.4(4) ?
    C3 C4 C5 S1 . . . . 176.85(18) ?
    C4 C5 C6 C7 . . . . -0.2(3) ?
    S1 C5 C6 C7 . . . . -177.48(18) ?
    C5 C6 C7 C2 . . . . 0.0(4) ?
    C3 C2 C7 C6 . . . . 0.9(4) ?
    C1 C2 C7 C6 . . . . -179.7(2) ?
    O3 C8 C9 N1 . . . . 77.3(2) ?
    O3 C8 C9 C10 . . . . -101.8(3) ?
    N1 C9 C10 C11 . . . . -1.0(3) ?
    C8 C9 C10 C11 . . . . 178.03(18) ?
    C9 C10 C11 C10 . . . 3_556 0.47(16) ?
    C10 C9 N1 C9 . . . 3_556 0.52(17) ?
    C8 C9 N1 C9 . . . 3_556 -178.6(2) ?
    C9 C8 O3 S1 . . . . -179.17(15) ?
    C8 O3 S1 O2 . . . . 171.80(17) ?
    C8 O3 S1 O1 . . . . 43.33(19) ?
    C8 O3 S1 C5 . . . . -72.23(18) ?
    C4 C5 S1 O2 . . . . -113.4(2) ?
    C6 C5 S1 O2 . . . . 64.0(2) ?
    C4 C5 S1 O1 . . . . 19.5(2) ?
    C6 C5 S1 O1 . . . . -163.18(18) ?
    C4 C5 S1 O3 . . . . 135.74(19) ?
    C6 C5 S1 O3 . . . . -47.0(2) ?
