# Supplementary material for: 2,6-Bis(tosyl­oxymeth­yl)pyridine
Source: Acta Crystallogr Sect E Struct Rep Online. 2011 Jan 8;67(Pt 2):o302. doi: 10.1107/S160053681100050X (PMC3051709; doi:10.1107/S160053681100050X)
Supplement: Supplementary file 2 [file e-67-0o302-Isup2.hkl]

#
# h,k,l, Fc-squared, Fo-squared, sigma(Fo-squared) and status flag
#
data_I
_shelx_title ' Lynette1 in Pbcn'
_shelx_refln_list_code          4
_shelx_F_calc_maximum      260.80
_exptl_crystal_F_000       936.00
_reflns_d_resolution_high  0.7476
 
loop_
 _symmetry_equiv_pos_as_xyz
 'x, y, z'
 '-x+1/2, -y+1/2, z+1/2'
 '-x, y, -z+1/2'
 'x+1/2, -y+1/2, -z'
 '-x, -y, -z'
 'x-1/2, y-1/2, -z-1/2'
 'x, -y, z-1/2'
 '-x-1/2, y-1/2, z'
 
_cell_length_a    21.0320
_cell_length_b     6.2243
_cell_length_c    15.4048
_cell_angle_alpha  90.000
_cell_angle_beta   90.000
_cell_angle_gamma  90.000
 
_shelx_F_squared_multiplier     1.000
 
loop_
 _refln_index_h
 _refln_index_k
 _refln_index_l
 _refln_F_squared_calc
 _refln_F_squared_meas
 _refln_F_squared_sigma
 _refln_observed_status
   2   0   0      453.99      400.71     21.15 o
   4   0   0    25489.61    23999.94    516.92 o
   6   0   0    68016.34    67372.64   1249.02 o
   8   0   0     3534.36     3039.12     65.60 o
  10   0   0     6835.98     6670.69    132.90 o
  12   0   0        0.51       27.19     15.43 o
  14   0   0       22.92      -13.53     16.83 o
  16   0   0     2842.43     2770.94     69.14 o
  18   0   0     6348.58     6616.71    140.84 o
  20   0   0      193.72      230.73     28.28 o
  22   0   0     4824.81     5354.71    123.73 o
  24   0   0      170.57      170.56     36.80 o
  26   0   0      626.02      631.66     48.63 o
  28   0   0        2.90       27.17     44.61 o
   1   1   0    11485.24    13960.69    178.52 o
   3   1   0    11042.32    12032.43    160.60 o
   5   1   0    53348.55    52734.38    692.93 o
   7   1   0     9364.34     8663.63    130.08 o
   9   1   0     3871.72     3916.53     61.09 o
  11   1   0    12858.19    12772.13    174.20 o
  13   1   0        2.29        3.80     11.54 o
  15   1   0     2025.09     2036.12     39.52 o
  17   1   0     1339.30     1519.28     37.14 o
  19   1   0      516.48      475.16     23.93 o
  21   1   0      617.18      611.01     26.56 o
  23   1   0      926.00      942.15     34.62 o
  25   1   0       12.34        6.24     20.56 o
  27   1   0      253.76      294.92     27.83 o
   0   2   0     6059.92     6852.60    124.93 o
   2   2   0     5184.97     6478.69     83.92 o
   4   2   0     5079.68     5194.34     71.42 o
   6   2   0     1199.05     1368.53     25.92 o
   8   2   0     1989.47     1744.77     31.50 o
  10   2   0       20.70       58.51     12.10 o
  12   2   0     5497.14     5177.15     81.14 o
  14   2   0       48.47       34.82     13.69 o
  16   2   0     3292.24     3231.60     56.20 o
  18   2   0      861.82      894.28     29.05 o
  20   2   0      231.51      259.72     20.90 o
  22   2   0      406.32      386.28     24.81 o
  24   2   0       43.41       27.82     21.91 o
  26   2   0      368.17      413.57     28.25 o
   1   3   0     2611.23     3463.72     52.30 o
   3   3   0      106.25      132.16     11.78 o
   5   3   0     1356.66     1518.71     29.57 o
   7   3   0     1197.31     1196.73     26.57 o
   9   3   0       80.87       72.23     12.02 o
  11   3   0     1157.70     1235.39     27.80 o
  13   3   0        6.49       -0.58     14.60 o
  15   3   0      180.79      195.78     18.70 o
  17   3   0     1186.06     1143.44     32.84 o
  19   3   0      105.05      119.67     19.61 o
  21   3   0      746.15      696.74     29.78 o
  23   3   0     1134.05     1203.39     40.30 o
  25   3   0      166.58      152.56     26.86 o
   0   4   0      609.28      858.23     34.71 o
   2   4   0      808.42     1172.27     28.03 o
   4   4   0      312.75      462.71     18.15 o
   6   4   0      471.39      542.36     22.11 o
   8   4   0      418.67      486.58     19.93 o
  10   4   0        0.84      -12.67     12.54 o
  12   4   0       12.84       22.50     13.77 o
  14   4   0      542.63      483.10     23.29 o
  16   4   0        0.91        3.38     17.07 o
  18   4   0      301.34      360.47     31.25 o
  20   4   0      142.56      140.43     22.90 o
  22   4   0       28.06       13.45     22.90 o
  24   4   0        0.00       38.41     26.44 o
   1   5   0      312.46      319.31     21.29 o
   3   5   0      258.61      332.53     18.96 o
   5   5   0      120.95      107.30     20.60 o
   7   5   0      169.80      184.40     17.63 o
   9   5   0      450.40      451.27     21.82 o
  11   5   0        0.28      -28.26     14.66 o
  13   5   0      855.21      815.86     33.27 o
  15   5   0       31.62        2.76     19.32 o
  17   5   0        5.77       -8.13     20.26 o
  19   5   0      122.28      119.94     25.56 o
  21   5   0       26.26      -19.05     26.02 o
   0   6   0      216.17      296.91     31.49 o
   2   6   0      271.62      251.51     20.69 o
   4   6   0     2568.09     2610.00     50.68 o
   6   6   0      615.16      637.56     27.49 o
   8   6   0      268.52      298.19     23.38 o
  10   6   0       16.32        0.83     17.46 o
  12   6   0      436.95      414.95     27.60 o
  14   6   0        5.43      -11.87     21.81 o
  16   6   0      146.37       85.33     26.30 o
  18   6   0       67.38       95.16     36.51 o
   1   7   0      886.37      942.60     42.06 o
   3   7   0      323.05      358.66     29.34 o
   5   7   0     1860.12     1726.10     64.65 o
   7   7   0      445.74      429.90     32.67 o
   9   7   0      727.44      721.32     39.34 o
  11   7   0      264.76      270.96     30.60 o
  13   7   0       90.60      109.43     28.00 o
  15   7   0      391.09      333.64     36.37 o
   0   8   0     1436.02     1630.51     81.33 o
   2   8   0       21.73       13.41     23.94 o
   4   8   0     1142.09     1238.41     56.01 o
   6   8   0       17.43      -15.53     26.35 o
   1   1   1      138.87      189.15      5.23 o
   2   1   1      465.59      558.62      8.37 o
   3   1   1    17915.15    19649.67    176.66 o
   4   1   1     1392.65     1528.18     18.54 o
   5   1   1      129.02      114.36      6.69 o
   6   1   1      545.61      470.86      9.87 o
   7   1   1      629.29      555.33     11.50 o
   8   1   1     7473.08     7575.00     77.49 o
   9   1   1     2120.68     2183.42     26.47 o
  10   1   1      158.47      191.83      9.08 o
  11   1   1      296.08      243.32      9.92 o
  12   1   1       56.84       54.75      8.58 o
  13   1   1      107.10       89.14      9.34 o
  14   1   1      479.05      478.40     14.95 o
  15   1   1      332.99      367.57     13.18 o
  16   1   1      692.09      622.35     16.50 o
  17   1   1        3.66        8.75     10.78 o
  18   1   1      159.34      131.21     12.28 o
  19   1   1      165.38      156.11     12.52 o
  20   1   1      240.38      262.36     14.60 o
  21   1   1       74.14       95.19     13.31 o
  22   1   1      100.10       66.85     13.70 o
  23   1   1       48.58       59.65     14.34 o
  24   1   1        7.09        9.33     14.18 o
  25   1   1       13.61       33.70     15.38 o
  26   1   1      382.15      442.02     20.43 o
  27   1   1       17.10       61.81     17.48 o
   0   2   1        3.80       -6.54      9.47 o
   1   2   1     5752.38     6951.32     67.07 o
   2   2   1     4425.25     5462.64     51.72 o
   3   2   1      964.64     1317.48     17.17 o
   4   2   1     2933.82     3210.46     32.68 o
   5   2   1     2678.12     2656.47     28.13 o
   6   2   1      188.95      161.50      7.91 o
   7   2   1     1446.54     1710.04     21.53 o
   8   2   1        3.36       11.28      6.98 o
   9   2   1     2599.58     2973.12     34.26 o
  10   2   1     1467.04     1644.89     23.61 o
  11   2   1       82.40       71.35      9.18 o
  12   2   1     1571.46     1507.63     23.38 o
  13   2   1        5.94        4.48      9.28 o
  14   2   1     1132.17     1119.33     20.31 o
  15   2   1     1607.00     1647.58     25.51 o
  16   2   1      165.50      124.72     11.83 o
  17   2   1     3042.83     2907.93     37.50 o
  18   2   1     1350.09     1300.71     24.36 o
  19   2   1      463.09      459.93     16.62 o
  20   2   1       13.19       18.33     12.40 o
  21   2   1     1233.86     1234.89     25.63 o
  22   2   1       15.91        0.40     12.99 o
  23   2   1       32.34       -5.66     13.75 o
  24   2   1      146.62      154.81     16.06 o
  25   2   1      520.13      560.34     21.07 o
  26   2   1        2.42        7.93     16.05 o
  27   2   1       31.39        8.89     17.89 o
   1   3   1     1212.75     1708.68     22.35 o
   2   3   1       41.30      106.01      8.18 o
   3   3   1       14.37       23.26      7.41 o
   4   3   1     1094.92     1159.10     17.35 o
   5   3   1     2575.54     3212.40     34.34 o
   6   3   1       89.71       57.77      8.08 o
   7   3   1     1947.95     2333.40     27.25 o
   8   3   1     1787.42     1842.50     23.98 o
   9   3   1        0.69       -4.02      7.90 o
  10   3   1     3196.03     3113.84     35.19 o
  11   3   1       54.11       37.70      8.40 o
  12   3   1      391.35      393.69     12.78 o
  13   3   1        0.59        9.13     10.13 o
  14   3   1     2371.03     2231.96     31.56 o
  15   3   1      933.36      925.29     21.02 o
  16   3   1      364.28      345.69     15.34 o
  17   3   1      316.49      316.38     15.13 o
  18   3   1     1408.95     1336.08     25.66 o
  19   3   1      589.62      551.10     18.36 o
  20   3   1        9.71       22.45     13.16 o
  21   3   1       31.76       46.25     14.09 o
  22   3   1      278.84      291.74     17.51 o
  23   3   1      253.89      285.40     18.13 o
  24   3   1       80.91      136.83     17.41 o
  25   3   1        7.20        3.03     16.79 o
  26   3   1      181.76      165.93     19.87 o
   0   4   1       30.91       71.56     13.74 o
   1   4   1      364.20      440.90     13.13 o
   2   4   1       39.68       51.64      9.09 o
   3   4   1       12.71       33.94      8.77 o
   4   4   1       23.56       18.46      8.61 o
   5   4   1     1692.68     1812.44     24.83 o
   6   4   1       24.41       12.17      8.90 o
   7   4   1        8.64       15.41      9.28 o
   8   4   1      101.79      114.54     10.27 o
   9   4   1     3283.57     3232.77     37.64 o
  10   4   1      127.85      166.36     11.21 o
  11   4   1      281.42      291.04     12.58 o
  12   4   1      774.52      813.22     17.66 o
  13   4   1     3910.70     3662.15     44.58 o
  14   4   1      114.36      113.51     12.56 o
  15   4   1      423.91      354.40     15.50 o
  16   4   1      693.01      658.24     19.47 o
  17   4   1      999.86      954.03     23.10 o
  18   4   1       35.23       41.05     13.89 o
  19   4   1       98.53      108.04     14.87 o
  20   4   1       70.15       52.19     14.66 o
  21   4   1      384.82      419.45     20.98 o
  22   4   1      210.43      211.96     18.86 o
  23   4   1       21.31       10.95     16.85 o
  24   4   1      441.95      443.26     26.42 o
   1   5   1      114.34      170.51     12.42 o
   2   5   1     2044.56     2247.71     30.09 o
   3   5   1       43.61       40.38     10.60 o
   4   5   1       77.90      103.39     11.10 o
   5   5   1      166.17      169.60     12.14 o
   6   5   1     1841.27     1946.77     28.05 o
   7   5   1      322.76      370.56     14.25 o
   8   5   1      746.78      746.03     17.85 o
   9   5   1      122.47       77.94     11.25 o
  10   5   1     1425.43     1462.80     25.01 o
  11   5   1      799.22      770.24     19.18 o
  12   5   1      870.01      859.74     22.10 o
  13   5   1       14.21        7.05     12.79 o
  14   5   1       47.62       36.44     13.29 o
  15   5   1      138.54      117.84     14.71 o
  16   5   1      251.82      269.46     17.32 o
  17   5   1        9.06       -6.86     14.73 o
  18   5   1       47.23       62.08     16.59 o
  19   5   1      153.44      108.94     17.79 o
  20   5   1      169.90      158.47     19.03 o
  21   5   1       18.74        7.59     17.88 o
  22   5   1      488.26      506.19     25.08 o
   0   6   1     1341.42     1531.10     44.51 o
   1   6   1     1245.68     1521.46     28.28 o
   2   6   1       14.29       29.88     12.34 o
   3   6   1     1291.81     1455.10     27.49 o
   4   6   1      247.10      291.96     15.07 o
   5   6   1      541.40      648.16     19.75 o
   6   6   1      298.17      321.75     16.09 o
   7   6   1      264.68      269.05     15.25 o
   8   6   1      316.01      352.66     16.21 o
   9   6   1      397.67      396.58     16.74 o
  10   6   1       26.02       21.79     13.11 o
  11   6   1       11.65       -0.25     13.94 o
  12   6   1        4.54       16.24     15.03 o
  13   6   1      150.90      189.53     17.72 o
  14   6   1       54.60       82.23     16.70 o
  15   6   1      134.56      130.68     17.61 o
  16   6   1       25.22       29.38     17.10 o
  17   6   1      382.70      402.12     22.78 o
  18   6   1       30.44       49.75     19.08 o
  19   6   1       80.41       85.29     20.06 o
   1   7   1        5.51        5.53     14.58 o
   2   7   1      182.72      194.24     17.50 o
   3   7   1       86.18       78.15     16.11 o
   4   7   1       91.01       87.06     16.53 o
   5   7   1      670.86      650.63     23.99 o
   6   7   1     1057.12     1094.37     29.41 o
   7   7   1       38.00       39.80     15.44 o
   8   7   1        6.27       23.57     15.36 o
   9   7   1       20.14        9.08     15.48 o
  10   7   1      403.82      418.15     22.68 o
  11   7   1      411.75      376.18     22.37 o
  12   7   1      360.70      380.65     23.45 o
  13   7   1        4.09      -16.24     17.90 o
  14   7   1        1.66       -8.50     18.27 o
  15   7   1        0.26       10.53     22.80 o
   0   8   1        6.01       24.53     25.99 o
   1   8   1       58.93       54.70     18.70 o
   2   8   1      327.59      396.58     23.61 o
   3   8   1       18.67       -7.91     17.93 o
   4   8   1      356.49      428.98     28.11 o
   5   8   1      318.14      313.13     23.63 o
   6   8   1       46.36       54.68     19.84 o
   7   8   1       12.84       -5.30     30.47 o
   0   0   2     7956.58     7361.13    166.14 o
   1   0   2        8.45        7.94      4.61 o
   2   0   2     4419.17     4341.84     46.31 o
   3   0   2    11674.43    10920.04    114.92 o
   4   0   2    40844.26    38474.73    485.25 o
   5   0   2    12942.24    12948.06    165.19 o
   6   0   2     6433.75     6668.89     84.50 o
   7   0   2      186.13      147.92      9.10 o
   8   0   2      353.09      438.54     12.63 o
   9   0   2      510.16      379.74     12.40 o
  10   0   2     1444.44     1326.13     25.03 o
  11   0   2     8412.42     8577.63    114.43 o
  12   0   2     2276.10     2389.85     38.74 o
  13   0   2     1593.48     1799.17     32.42 o
  14   0   2       22.44       33.05     11.01 o
  15   0   2      204.17      225.49     14.46 o
  16   0   2       33.45       23.40     15.20 o
  17   0   2      265.64      259.23     16.16 o
  18   0   2     2574.52     2575.25     48.32 o
  19   0   2       26.96       20.47     16.03 o
  20   0   2      851.59      848.74     28.72 o
  21   0   2        0.67       -7.38     16.81 o
  22   0   2     1028.84     1050.94     39.05 o
  23   0   2       54.14       38.95     20.32 o
  24   0   2      276.81      275.64     25.66 o
  25   0   2      142.43      105.19     24.05 o
  26   0   2      305.48      343.78     40.46 o
  27   0   2        2.97      -19.72     23.49 o
  28   0   2       26.65       50.58     72.33 o
   1   1   2    19805.22    20863.24    163.81 o
   2   1   2    10932.16    11535.69     95.74 o
   3   1   2     7163.90     7248.22     63.20 o
   4   1   2     2809.70     2855.78     29.22 o
   5   1   2       77.37      130.72      6.71 o
   6   1   2      411.58      464.87     10.65 o
   7   1   2     4147.74     3959.74     40.75 o
   8   1   2     1866.54     1949.46     23.90 o
   9   1   2      761.22      679.40     13.04 o
  10   1   2     1390.57     1437.56     19.96 o
  11   1   2      630.79      510.30     12.18 o
  12   1   2     2563.01     2682.38     31.68 o
  13   1   2      170.43      173.75      9.94 o
  14   1   2     1164.89     1054.31     19.11 o
  15   1   2     1952.52     1828.84     25.06 o
  16   1   2      468.77      501.26     14.16 o
  17   1   2       38.33       31.87     10.29 o
  18   1   2        7.25       -2.88     10.15 o
  19   1   2     1700.16     1789.44     27.03 o
  20   1   2     1147.94     1138.85     23.03 o
  21   1   2      134.00      123.73     13.76 o
  22   1   2       36.56       43.59     13.67 o
  23   1   2      297.09      307.08     17.32 o
  24   1   2       54.02       50.10     14.87 o
  25   1   2      105.33      117.03     16.63 o
  26   1   2       50.77       61.24     17.16 o
  27   1   2      237.30      274.27     21.30 o
   0   2   2        9.21       -6.73      8.97 o
   1   2   2       58.70       50.37      6.44 o
   2   2   2       45.81       56.33      6.51 o
   3   2   2      550.55      653.26     11.83 o
   4   2   2     1087.23     1150.81     16.02 o
   5   2   2      709.95      703.20     12.04 o
   6   2   2     1653.86     1798.33     22.05 o
   7   2   2     1310.31     1405.68     19.04 o
   8   2   2     8552.86     8950.48     85.93 o
   9   2   2      677.60      603.71     12.74 o
  10   2   2     1389.21     1511.69     21.62 o
  11   2   2        9.34        2.31      7.51 o
  12   2   2     2461.12     2338.87     30.82 o
  13   2   2      158.27      138.74     10.56 o
  14   2   2     2025.36     2131.96     29.58 o
  15   2   2      213.01      219.80     12.12 o
  16   2   2      801.82      747.76     18.04 o
  17   2   2        0.33        3.20     10.84 o
  18   2   2       66.68       68.30     11.82 o
  19   2   2        0.02       13.07     11.61 o
  20   2   2        2.02       -4.64     11.56 o
  21   2   2       12.24       25.75     12.40 o
  22   2   2       73.48       78.03     14.03 o
  23   2   2       29.50        9.24     13.83 o
  24   2   2        6.58       20.09     15.08 o
  25   2   2       79.49      110.87     17.18 o
  26   2   2       87.62      117.09     18.82 o
  27   2   2       49.01       50.97     17.78 o
   1   3   2      238.98      265.92      9.68 o
   2   3   2       33.99       50.86      7.57 o
   3   3   2     1217.53     1393.01     19.01 o
   4   3   2      137.75      156.07      8.36 o
   5   3   2      381.99      501.79     11.46 o
   6   3   2     1865.00     2124.19     24.92 o
   7   3   2     2503.82     2559.37     29.67 o
   8   3   2        0.02       -4.37      7.64 o
   9   3   2       26.89       13.25      8.04 o
  10   3   2       82.99       86.32      8.93 o
  11   3   2      474.34      449.43     12.82 o
  12   3   2     1224.18     1261.14     21.30 o
  13   3   2        9.31       10.23      9.19 o
  14   3   2       48.56       50.40     11.41 o
  15   3   2      584.25      612.81     17.39 o
  16   3   2      444.81      415.02     15.30 o
  17   3   2      280.77      272.66     14.57 o
  18   3   2        3.82       17.69     12.02 o
  19   3   2      107.54      119.44     14.20 o
  20   3   2        0.08       12.71     13.28 o
  21   3   2        2.17       -8.11     13.18 o
  22   3   2      158.22      182.43     16.10 o
  23   3   2      125.61      130.03     16.47 o
  24   3   2       10.33       22.09     16.22 o
  25   3   2       67.83       79.80     17.96 o
  26   3   2        2.49      -22.21     20.18 o
   0   4   2      150.14      187.45     14.81 o
   1   4   2      100.34       89.90      9.46 o
   2   4   2      254.39      279.83     11.26 o
   3   4   2        3.45        2.76      8.35 o
   4   4   2      104.24      117.61      9.78 o
   5   4   2       35.84       61.53      9.05 o
   6   4   2      615.49      681.06     14.96 o
   7   4   2       19.29       16.45      9.05 o
   8   4   2       60.77       83.57     10.02 o
   9   4   2      949.43      988.65     18.91 o
  10   4   2       18.26       -1.24      9.54 o
  11   4   2      210.19      186.21     11.64 o
  12   4   2      173.28      166.71     11.75 o
  13   4   2        1.42      -18.27     10.63 o
  14   4   2       33.61       49.05     11.99 o
  15   4   2      595.51      561.55     18.44 o
  16   4   2       10.04        8.38     12.60 o
  17   4   2       77.74       72.55     13.80 o
  18   4   2      105.73       95.08     14.55 o
  19   4   2      420.67      419.72     18.86 o
  20   4   2       32.73       36.18     14.93 o
  21   4   2        8.47      -16.04     14.96 o
  22   4   2      181.95      185.16     17.94 o
  23   4   2       10.54        9.49     16.95 o
  24   4   2      427.06      435.76     24.88 o
   1   5   2       37.10       58.34     11.15 o
   2   5   2      808.35      931.97     19.63 o
   3   5   2     1587.34     1707.22     25.92 o
   4   5   2       46.93       62.57     11.01 o
   5   5   2      253.73      293.49     13.25 o
   6   5   2       19.58        6.36     10.19 o
   7   5   2     1203.58     1268.41     22.55 o
   8   5   2        1.56      -12.89     10.30 o
   9   5   2      208.90      207.06     13.32 o
  10   5   2       36.65       35.74     11.35 o
  11   5   2       70.23       76.94     12.20 o
  12   5   2      838.17      833.71     20.53 o
  13   5   2        3.41       -7.94     12.47 o
  14   5   2      155.10      154.74     15.26 o
  15   5   2       91.84      110.25     15.06 o
  16   5   2       40.81       65.51     15.28 o
  17   5   2      356.91      318.22     22.33 o
  18   5   2      111.50      131.22     17.28 o
  19   5   2       37.32       40.08     16.84 o
  20   5   2      101.85       94.85     18.52 o
  21   5   2       72.03       61.48     19.30 o
  22   5   2      242.50      301.55     22.59 o
   0   6   2      608.49      700.67     27.99 o
   1   6   2       31.74       27.94     12.57 o
   2   6   2      176.37      210.18     14.76 o
   3   6   2       97.83      111.71     13.46 o
   4   6   2       91.73      115.34     13.70 o
   5   6   2      152.59      144.56     13.63 o
   6   6   2        2.57      -14.51     11.87 o
   7   6   2      739.70      807.17     21.80 o
   8   6   2     1151.92     1211.14     26.12 o
   9   6   2       69.88       66.95     13.99 o
  10   6   2       14.13       -9.24     13.11 o
  11   6   2        5.96       -2.65     13.23 o
  12   6   2      184.81      163.19     16.63 o
  13   6   2       36.52       30.53     15.42 o
  14   6   2      579.90      593.66     23.63 o
  15   6   2        0.24        4.53     15.95 o
  16   6   2       96.57       85.19     17.70 o
  17   6   2       34.23       34.10     17.31 o
  18   6   2       99.83       97.62     19.32 o
  19   6   2       34.12       37.83     19.95 o
   1   7   2      207.11      243.49     17.63 o
   2   7   2      126.55      138.21     16.25 o
   3   7   2      124.35      115.96     16.66 o
   4   7   2        1.71        6.22     14.92 o
   5   7   2      710.64      748.16     24.26 o
   6   7   2      158.90      187.70     17.50 o
   7   7   2        1.31      -11.72     14.76 o
   8   7   2      136.19      131.93     17.71 o
   9   7   2      158.90      114.19     17.00 o
  10   7   2        0.11       -5.34     16.38 o
  11   7   2       54.18       21.85     17.11 o
  12   7   2        0.12      -21.99     17.16 o
  13   7   2       27.87       39.91     19.38 o
  14   7   2        4.11       -7.92     21.32 o
   0   8   2      361.21      468.79     32.82 o
   1   8   2        3.45       -4.92     17.78 o
   2   8   2        0.89       -5.96     18.16 o
   3   8   2       89.84       81.87     19.06 o
   4   8   2      206.55      233.88     21.13 o
   5   8   2        3.80      -22.12     18.51 o
   6   8   2        0.37      -36.29     18.15 o
   7   8   2      119.51      133.31     45.99 o
   1   1   3      450.54      504.38      8.12 o
   2   1   3    10076.76    10488.20    101.61 o
   3   1   3     7934.07     8247.19     69.13 o
   4   1   3     3417.92     3502.35     32.37 o
   5   1   3     1588.01     1648.94     18.50 o
   6   1   3     1025.58      950.61     14.32 o
   7   1   3       72.62       80.59      6.46 o
   8   1   3      147.64      166.26      7.66 o
   9   1   3       10.57       15.28      6.90 o
  10   1   3      363.21      405.59     10.73 o
  11   1   3      596.65      618.09     12.51 o
  12   1   3      129.99      162.13      8.89 o
  13   1   3       19.84       -9.39      7.88 o
  14   1   3      518.32      538.49     13.41 o
  15   1   3     1927.19     1843.79     25.29 o
  16   1   3      837.68      842.75     17.41 o
  17   1   3      183.52      176.36     11.44 o
  18   1   3       12.75       22.87     10.30 o
  19   1   3      702.31      713.76     17.66 o
  20   1   3      150.88      155.16     13.39 o
  21   1   3      118.65      119.10     13.73 o
  22   1   3        0.06      -11.82     13.02 o
  23   1   3       49.35       58.01     14.47 o
  24   1   3      171.47      209.20     17.50 o
  25   1   3       19.57      -11.06     15.63 o
  26   1   3       90.63      140.81     19.74 o
  27   1   3       35.00       58.48     19.54 o
   0   2   3     2080.79     2137.71     30.95 o
   1   2   3     2508.56     2592.53     25.48 o
   2   2   3      624.31      592.48     10.11 o
   3   2   3     4732.27     5131.78     46.98 o
   4   2   3      568.62      616.00     10.51 o
   5   2   3      250.43      255.56      8.16 o
   6   2   3     2686.16     2972.66     32.06 o
   7   2   3     2297.76     2355.98     26.88 o
   8   2   3     1765.90     1682.96     21.55 o
   9   2   3      148.29      115.58      7.94 o
  10   2   3       35.51       25.26      7.59 o
  11   2   3      350.82      355.27     11.34 o
  12   2   3      102.78       96.18      9.86 o
  13   2   3      258.52      282.75     13.58 o
  14   2   3     2962.63     2976.65     37.10 o
  15   2   3        2.99      -19.74      9.87 o
  16   2   3     2503.10     2366.30     32.21 o
  17   2   3      129.57      124.27     11.77 o
  18   2   3      140.57      146.09     12.25 o
  19   2   3      150.56      143.09     12.59 o
  20   2   3       50.17       45.64     12.21 o
  21   2   3      508.74      500.65     17.57 o
  22   2   3      448.24      494.51     19.31 o
  23   2   3        0.45       27.63     14.50 o
  24   2   3      199.87      203.77     18.19 o
  25   2   3      171.74      219.60     18.85 o
  26   2   3       23.00       -2.11     17.93 o
  27   2   3       25.78       71.40     49.51 o
   1   3   3      510.45      600.71     11.85 o
   2   3   3     2132.14     2213.52     25.58 o
   3   3   3    10161.00    11727.40    109.59 o
   4   3   3     1314.39     1468.61     19.40 o
   5   3   3      542.73      649.99     12.95 o
   6   3   3     1854.69     1868.37     23.30 o
   7   3   3     1581.06     1565.18     21.51 o
   8   3   3       33.15       18.82      7.90 o
   9   3   3      470.75      535.74     12.93 o
  10   3   3      306.06      253.97     10.59 o
  11   3   3     2627.80     2749.45     33.15 o
  12   3   3        0.09       11.21      8.85 o
  13   3   3     1046.09     1009.75     19.47 o
  14   3   3     2012.22     1980.38     29.77 o
  15   3   3     3839.83     3616.83     44.55 o
  16   3   3      416.31      442.17     16.01 o
  17   3   3        7.01       -7.97     11.49 o
  18   3   3      527.33      505.30     17.42 o
  19   3   3     2378.66     2406.63     35.29 o
  20   3   3      286.84      300.64     17.66 o
  21   3   3      243.33      261.56     17.34 o
  22   3   3      575.91      589.75     21.19 o
  23   3   3       30.65       41.68     16.04 o
  24   3   3      350.14      363.42     21.36 o
  25   3   3        4.93        4.65     17.51 o
   0   4   3      780.48      942.71     24.33 o
   1   4   3        1.46       -0.93      8.37 o
   2   4   3        0.97       -5.74      8.25 o
   3   4   3      539.40      605.84     15.89 o
   4   4   3     2000.70     2170.10     26.92 o
   5   4   3      126.57      159.97      9.95 o
   6   4   3      366.33      462.12     13.12 o
   7   4   3     1212.77     1191.11     20.06 o
   8   4   3     2821.96     2971.85     35.18 o
   9   4   3     3227.30     3189.77     37.29 o
  10   4   3     3943.76     4055.70     50.28 o
  11   4   3     1768.66     1638.27     25.48 o
  12   4   3     2673.80     2590.73     33.74 o
  13   4   3     1074.51     1050.46     21.32 o
  14   4   3      746.96      784.71     20.33 o
  15   4   3        4.76       15.28     12.24 o
  16   4   3       53.67       47.17     13.28 o
  17   4   3     1109.03     1076.62     26.98 o
  18   4   3      421.61      448.12     19.04 o
  19   4   3      123.55      117.09     15.51 o
  20   4   3      919.71      938.75     24.62 o
  21   4   3        1.53      -19.95     14.69 o
  22   4   3       55.89       58.45     17.06 o
  23   4   3       64.14       49.19     17.65 o
  24   4   3      304.91      283.35     21.87 o
   1   5   3     1279.83     1514.50     25.83 o
   2   5   3     3041.12     3204.47     39.27 o
   3   5   3     1174.74     1262.20     23.15 o
   4   5   3      141.15      185.61     12.66 o
   5   5   3       70.71       56.39     11.11 o
   6   5   3     1677.15     1640.76     25.90 o
   7   5   3      773.56      887.89     19.83 o
   8   5   3       22.48       20.16     11.09 o
   9   5   3       73.52       72.80     11.66 o
  10   5   3      307.33      296.74     14.27 o
  11   5   3     1171.61     1175.54     24.17 o
  12   5   3      168.95      159.55     13.95 o
  13   5   3      593.95      533.17     19.50 o
  14   5   3      363.82      318.06     17.59 o
  15   5   3     1027.45     1020.61     26.25 o
  16   5   3      353.25      354.68     18.92 o
  17   5   3        9.25        3.38     14.93 o
  18   5   3      238.88      255.63     18.62 o
  19   5   3     1217.97     1207.04     30.74 o
  20   5   3      440.97      446.18     26.69 o
  21   5   3       41.32       35.56     19.03 o
  22   5   3       45.27       66.52     20.46 o
   0   6   3       57.28      -11.36     18.23 o
   1   6   3     1992.69     2082.09     34.30 o
   2   6   3      508.32      556.95     18.90 o
   3   6   3      900.54      983.82     23.70 o
   4   6   3      825.18      885.20     22.50 o
   5   6   3     1623.72     1675.70     30.11 o
   6   6   3      739.26      753.57     21.09 o
   7   6   3      102.26       66.26     13.67 o
   8   6   3     2313.85     2324.63     36.87 o
   9   6   3      289.90      321.54     16.96 o
  10   6   3      502.50      531.56     19.59 o
  11   6   3      242.19      184.01     15.72 o
  12   6   3      492.40      444.66     19.76 o
  13   6   3      315.63      299.28     18.38 o
  14   6   3      294.74      290.02     18.79 o
  15   6   3       58.06       41.94     18.24 o
  16   6   3       24.79       18.50     17.01 o
  17   6   3      179.03      194.15     20.87 o
  18   6   3        2.06      -20.64     17.94 o
  19   6   3      120.15      107.05     38.23 o
   1   7   3      487.24      554.29     21.16 o
   2   7   3      161.41      188.47     17.05 o
   3   7   3      393.37      410.24     20.21 o
   4   7   3        5.40      -11.73     15.07 o
   5   7   3       25.50        1.79     15.32 o
   6   7   3      452.49      483.70     21.33 o
   7   7   3      166.41      144.33     18.24 o
   8   7   3       71.33      104.13     17.79 o
   9   7   3      162.68      134.30     18.50 o
  10   7   3      541.84      526.52     27.25 o
  11   7   3      174.67      187.07     19.52 o
  12   7   3      657.49      706.16     27.02 o
  13   7   3       28.20       10.68     17.48 o
  14   7   3      180.84      141.29     23.35 o
   0   8   3        4.63      -18.87     23.38 o
   1   8   3       21.19        3.87     17.24 o
   2   8   3       81.09       67.48     18.46 o
   3   8   3       22.34       12.96     17.75 o
   4   8   3       71.87       78.49     18.74 o
   5   8   3       32.37       16.58     18.61 o
   6   8   3       11.79      -25.95     20.16 o
   0   0   4     1047.88      882.95     35.07 o
   1   0   4    12234.62    11680.12    217.30 o
   2   0   4      400.03      311.88     10.15 o
   3   0   4     5802.33     5385.36     73.32 o
   4   0   4      343.16      305.40      7.63 o
   5   0   4     7998.05     7237.18     80.25 o
   6   0   4     1204.01     1108.17     19.00 o
   7   0   4     1484.73     1412.30     24.39 o
   8   0   4      128.07      155.94      9.91 o
   9   0   4      102.13       85.75      9.72 o
  10   0   4      207.52      239.89     12.41 o
  11   0   4        2.60       11.48     10.01 o
  12   0   4     1725.84     1800.38     33.28 o
  13   0   4     2797.46     2700.61     45.09 o
  14   0   4     3452.67     3259.00     53.18 o
  15   0   4     1245.02     1208.88     28.54 o
  16   0   4      594.71      628.31     21.72 o
  17   0   4      346.56      325.59     18.73 o
  18   0   4        0.06        8.78     17.01 o
  19   0   4      801.10      789.69     29.99 o
  20   0   4       45.25       64.13     19.27 o
  21   0   4     3155.84     3316.51     74.43 o
  22   0   4      350.32      366.50     24.42 o
  23   0   4       32.42       24.37     25.45 o
  24   0   4      517.11      532.43     45.56 o
  25   0   4      262.03      290.21     28.49 o
  26   0   4        8.98      -35.51     23.76 o
  27   0   4      230.02      184.70     29.10 o
   1   1   4     1004.55      938.77     15.40 o
   2   1   4    15570.91    15066.31    141.67 o
   3   1   4      645.28      659.94     10.41 o
   4   1   4      387.16      388.05      8.12 o
   5   1   4       21.04        4.16      5.06 o
   6   1   4      121.01       43.27      5.36 o
   7   1   4     1254.52     1225.87     15.81 o
   8   1   4      429.52      396.92      9.57 o
   9   1   4      107.00      105.00      7.41 o
  10   1   4     4288.43     3948.38     41.98 o
  11   1   4     1330.89     1297.45     18.86 o
  12   1   4      495.76      622.21     13.41 o
  13   1   4      828.28      800.72     15.62 o
  14   1   4     1337.61     1278.80     20.07 o
  15   1   4      632.09      646.73     15.02 o
  16   1   4     2056.84     1998.69     27.04 o
  17   1   4        3.27      -10.55      9.73 o
  18   1   4     1378.78     1407.80     23.42 o
  19   1   4      125.41       95.47     11.79 o
  20   1   4      861.27      883.22     21.50 o
  21   1   4      114.83      106.27     13.91 o
  22   1   4        1.45       -5.04     13.58 o
  23   1   4       39.07       71.04     15.49 o
  24   1   4      367.33      343.73     21.01 o
  25   1   4        9.17       12.77     16.87 o
  26   1   4      106.76      101.28     19.79 o
  27   1   4       31.32       51.73     19.63 o
   0   2   4     5027.40     5848.33     79.24 o
   1   2   4       55.43       23.32      6.17 o
   2   2   4      790.43      812.64     12.39 o
   3   2   4      315.89      291.03      7.73 o
   4   2   4      366.82      476.09      9.95 o
   5   2   4     1787.19     1689.12     19.59 o
   6   2   4      326.81      320.63      8.50 o
   7   2   4      888.87      947.78     14.79 o
   8   2   4       12.67       15.22      6.69 o
   9   2   4     1362.83     1322.98     19.06 o
  10   2   4     1529.70     1547.64     21.22 o
  11   2   4      101.29      108.88      8.72 o
  12   2   4     1962.82     2051.93     27.71 o
  13   2   4      910.16      914.25     18.23 o
  14   2   4        0.48       -1.47      9.48 o
  15   2   4      209.61      214.59     11.59 o
  16   2   4      154.09      161.72     12.06 o
  17   2   4      564.66      550.83     16.24 o
  18   2   4       16.09       18.25     11.13 o
  19   2   4      278.60      266.65     14.32 o
  20   2   4       61.48       36.49     13.07 o
  21   2   4      491.87      511.96     19.29 o
  22   2   4       70.18       77.21     15.34 o
  23   2   4        0.98       -9.18     14.93 o
  24   2   4        1.13        6.05     16.51 o
  25   2   4      693.12      729.75     26.66 o
  26   2   4       13.06       16.48     18.45 o
   1   3   4        0.25        0.05      6.04 o
   2   3   4       81.13       85.84      7.14 o
   3   3   4       46.51       60.73      7.11 o
   4   3   4       85.02       92.65      7.17 o
   5   3   4      788.12      886.48     14.42 o
   6   3   4     1017.32     1035.43     16.24 o
   7   3   4        4.10        8.91      7.29 o
   8   3   4       28.55       30.03      7.90 o
   9   3   4      221.76      282.99     10.44 o
  10   3   4      728.93      713.48     15.03 o
  11   3   4       46.83       62.04      9.15 o
  12   3   4      331.49      330.42     11.98 o
  13   3   4     1114.20     1026.87     19.69 o
  14   3   4      290.94      301.41     13.08 o
  15   3   4      134.88      137.03     12.32 o
  16   3   4      239.08      230.57     13.71 o
  17   3   4      134.69      143.71     13.59 o
  18   3   4      239.25      270.08     14.75 o
  19   3   4      114.75      143.84     14.14 o
  20   3   4        9.45       -3.37     13.25 o
  21   3   4       59.48       63.43     14.84 o
  22   3   4        4.00       -2.95     14.86 o
  23   3   4       10.75       13.34     16.19 o
  24   3   4      144.11      153.00     19.44 o
  25   3   4       19.51        8.54     18.12 o
   0   4   4      813.88      842.83     21.29 o
   1   4   4      250.15      268.75     10.43 o
   2   4   4       55.76       75.43      9.02 o
   3   4   4      245.81      274.08     10.87 o
   4   4   4      431.85      520.14     13.58 o
   5   4   4      292.77      337.57     11.76 o
   6   4   4      798.71      785.91     16.05 o
   7   4   4     1819.69     1872.36     25.45 o
   8   4   4      603.30      617.76     15.40 o
   9   4   4      433.48      454.17     14.42 o
  10   4   4      280.99      277.15     14.11 o
  11   4   4      848.27      831.00     18.68 o
  12   4   4       46.26       40.57     10.73 o
  13   4   4     1422.40     1448.49     29.04 o
  14   4   4      639.72      609.06     18.52 o
  15   4   4      254.87      248.44     15.37 o
  16   4   4       96.83       76.59     14.05 o
  17   4   4      172.26      179.30     15.53 o
  18   4   4      161.00      161.96     15.57 o
  19   4   4      398.37      396.04     19.85 o
  20   4   4        6.81        6.77     15.33 o
  21   4   4        5.72        1.96     15.29 o
  22   4   4        9.99        3.65     15.72 o
  23   4   4       13.19       -1.15     16.68 o
  24   4   4        3.68      -10.35     25.68 o
   1   5   4      978.10     1115.06     20.62 o
   2   5   4      680.07      786.64     18.48 o
   3   5   4      358.74      412.86     15.62 o
   4   5   4       17.83        5.94     10.34 o
   5   5   4      302.49      301.55     13.87 o
   6   5   4       80.61       60.34     11.56 o
   7   5   4       30.59        2.78     11.22 o
   8   5   4     1384.50     1363.13     26.03 o
   9   5   4     1069.95     1067.47     23.42 o
  10   5   4        6.82       -9.51     11.58 o
  11   5   4      814.68      758.55     20.63 o
  12   5   4       25.12       22.09     12.41 o
  13   5   4      163.90      174.30     15.18 o
  14   5   4     1346.97     1287.89     27.63 o
  15   5   4        5.94       18.97     14.11 o
  16   5   4      150.17      133.79     15.99 o
  17   5   4       50.73       30.36     16.17 o
  18   5   4       28.09       46.87     16.71 o
  19   5   4       81.29       86.93     18.12 o
  20   5   4       46.23       33.07     17.66 o
  21   5   4      168.83      157.32     20.30 o
   0   6   4      219.06      253.00     31.35 o
   1   6   4      337.91      374.26     16.19 o
   2   6   4       50.42       44.91     12.62 o
   3   6   4      111.09       79.89     13.13 o
   4   6   4       44.67       49.58     12.83 o
   5   6   4      205.94      226.37     15.37 o
   6   6   4       10.83       -0.35     13.25 o
   7   6   4       11.13        8.88     12.93 o
   8   6   4        9.08       22.42     13.43 o
   9   6   4       41.18       27.46     13.48 o
  10   6   4      324.52      297.44     16.90 o
  11   6   4      117.33      126.54     14.80 o
  12   6   4      243.86      257.86     17.20 o
  13   6   4        7.92       31.05     14.64 o
  14   6   4        9.35       -3.64     15.66 o
  15   6   4       38.87       22.16     17.27 o
  16   6   4       15.04       26.36     18.55 o
  17   6   4      242.43      213.81     22.14 o
  18   6   4      101.78       87.97     20.92 o
   1   7   4      146.66      181.20     16.66 o
   2   7   4     1065.53     1132.76     28.00 o
   3   7   4       11.88       26.75     14.67 o
   4   7   4        9.55       -8.41     14.56 o
   5   7   4       11.34       11.44     15.03 o
   6   7   4      894.70      982.48     26.61 o
   7   7   4        4.91       -6.48     15.12 o
   8   7   4       44.10       51.01     16.09 o
   9   7   4        3.99       14.17     16.05 o
  10   7   4      328.98      358.33     22.07 o
  11   7   4       18.16      -15.99     17.26 o
  12   7   4      214.91      198.48     21.48 o
  13   7   4        0.74       16.39     19.02 o
  14   7   4       54.91       64.02     21.79 o
   0   8   4       88.83       86.86     29.35 o
   1   8   4      158.68      168.19     19.87 o
   2   8   4        7.03       33.68     18.47 o
   3   8   4      531.71      554.89     27.28 o
   4   8   4        3.75       -1.53     18.84 o
   5   8   4      355.18      317.87     29.24 o
   1   1   5     4231.30     4178.76     46.88 o
   2   1   5       13.08       10.54      5.41 o
   3   1   5     1777.42     1591.26     18.59 o
   4   1   5    12465.90    12915.84    115.24 o
   5   1   5     1017.24      939.50     13.24 o
   6   1   5      320.57      342.80      8.28 o
   7   1   5      389.62      387.73      8.15 o
   8   1   5     4205.62     4272.14     41.40 o
   9   1   5      165.20      185.01      7.73 o
  10   1   5      256.13      305.54      9.64 o
  11   1   5       14.18        7.09      7.37 o
  12   1   5       12.07       10.72      7.89 o
  13   1   5        2.41       -8.27      8.25 o
  14   1   5       14.15        2.74      8.74 o
  15   1   5       32.77       25.22      9.45 o
  16   1   5       10.05       13.33      9.62 o
  17   1   5       86.54       73.67     11.01 o
  18   1   5      518.93      510.60     15.85 o
  19   1   5      249.20      254.59     13.63 o
  20   1   5      270.76      276.94     16.26 o
  21   1   5       41.98       33.31     14.46 o
  22   1   5      302.31      320.61     18.92 o
  23   1   5       20.87       11.26     15.77 o
  24   1   5       39.46       23.55     17.40 o
  25   1   5       98.63      129.64     19.28 o
  26   1   5       66.74       75.82     19.12 o
  27   1   5       64.45       71.97     22.33 o
   0   2   5     9858.22    10441.73    136.64 o
   1   2   5      250.93      248.96      7.91 o
   2   2   5     2340.15     2675.49     29.07 o
   3   2   5     5148.31     5328.54     52.59 o
   4   2   5     9555.87    10127.46     94.14 o
   5   2   5      522.70      642.77     11.62 o
   6   2   5        4.87       24.65      5.86 o
   7   2   5      558.92      619.09     11.56 o
   8   2   5        0.98        0.19      6.21 o
   9   2   5      221.77      231.49      8.76 o
  10   2   5      127.99      190.33      8.80 o
  11   2   5      163.51      222.69      9.47 o
  12   2   5     1205.05     1166.22     18.86 o
  13   2   5     1108.41     1119.13     19.33 o
  14   2   5       16.28       19.55      9.75 o
  15   2   5        4.11      -11.99      9.91 o
  16   2   5       34.18       24.70     10.53 o
  17   2   5      377.57      355.33     14.34 o
  18   2   5     1102.75     1017.29     22.79 o
  19   2   5      189.81      226.02     14.81 o
  20   2   5       51.36       50.27     13.56 o
  21   2   5      497.02      532.29     20.38 o
  22   2   5      187.11      197.47     19.44 o
  23   2   5       62.10       48.22     17.08 o
  24   2   5       66.47       55.39     17.65 o
  25   2   5      540.16      590.71     33.33 o
  26   2   5      126.95      129.76     20.19 o
   1   3   5     1272.98     1277.07     17.56 o
   2   3   5      373.18      469.22     10.80 o
   3   3   5     1663.13     1616.26     21.58 o
   4   3   5      203.10      163.15      8.23 o
   5   3   5     1859.45     1988.20     23.89 o
   6   3   5      868.43      905.09     15.06 o
   7   3   5     2411.17     2478.64     27.32 o
   8   3   5      111.78      110.96      8.43 o
   9   3   5      876.51      838.86     15.49 o
  10   3   5     1728.60     1576.15     22.91 o
  11   3   5     2310.39     2192.33     29.01 o
  12   3   5       41.14       45.45      9.75 o
  13   3   5       15.83       13.11      9.68 o
  14   3   5        3.18       11.38      9.78 o
  15   3   5     1251.50     1237.72     23.29 o
  16   3   5       55.28       47.05     11.99 o
  17   3   5       26.45       16.40     12.08 o
  18   3   5       19.59       23.91     12.69 o
  19   3   5       69.00       67.51     14.40 o
  20   3   5        9.72        7.00     14.12 o
  21   3   5      250.16      248.96     17.49 o
  22   3   5      140.87      142.74     17.24 o
  23   3   5      117.77      149.21     18.55 o
  24   3   5       66.49       55.01     18.67 o
  25   3   5        1.35       -3.76     18.25 o
   0   4   5     7892.22     7870.22    100.75 o
   1   4   5       35.39       11.02      7.88 o
   2   4   5        0.22       -4.79      8.33 o
   3   4   5       92.34       74.80      9.00 o
   4   4   5     1145.16     1084.48     18.18 o
   5   4   5     1691.66     1550.47     22.38 o
   6   4   5     1995.28     1949.86     26.38 o
   7   4   5     1406.06     1468.25     22.83 o
   8   4   5     1771.86     1726.18     25.12 o
   9   4   5      580.13      586.68     15.78 o
  10   4   5        1.61       -0.73      9.87 o
  11   4   5      132.75      129.43     11.72 o
  12   4   5      338.26      324.50     14.04 o
  13   4   5      884.38      885.75     20.49 o
  14   4   5      123.02      136.38     13.46 o
  15   4   5        0.00       -1.08     12.48 o
  16   4   5     1071.17     1152.21     26.60 o
  17   4   5       68.58       48.25     14.71 o
  18   4   5      113.46      147.73     15.95 o
  19   4   5       25.42        4.36     14.81 o
  20   4   5      185.26      193.37     16.93 o
  21   4   5        5.58       -3.01     15.29 o
  22   4   5      412.49      478.27     22.54 o
  23   4   5       24.42       16.66     17.48 o
   1   5   5      365.30      368.12     15.80 o
   2   5   5     1678.38     1754.29     27.90 o
   3   5   5      117.56      111.13     12.71 o
   4   5   5      738.57      838.23     22.27 o
   5   5   5     1433.98     1459.99     26.05 o
   6   5   5      133.00      132.44     12.68 o
   7   5   5      662.87      757.79     19.15 o
   8   5   5       32.85       23.79     12.15 o
   9   5   5      594.70      561.54     18.16 o
  10   5   5      183.28      201.49     13.76 o
  11   5   5      977.77     1034.66     23.04 o
  12   5   5       78.15       72.85     12.80 o
  13   5   5        0.05       -9.86     12.66 o
  14   5   5       92.10       95.41     14.96 o
  15   5   5      426.52      448.80     19.98 o
  16   5   5       77.96       48.65     16.13 o
  17   5   5        0.09       -7.98     15.72 o
  18   5   5      232.53      203.55     19.10 o
  19   5   5      224.89      260.85     19.99 o
  20   5   5      183.57      209.30     19.71 o
  21   5   5        7.21      -12.19     17.24 o
   0   6   5      254.34      277.73     23.18 o
   1   6   5       42.95       23.35     13.46 o
   2   6   5       18.85        1.57     13.85 o
   3   6   5      197.20      195.77     15.36 o
   4   6   5      352.65      406.01     21.66 o
   5   6   5        6.16       -5.06     13.25 o
   6   6   5      117.00       83.34     14.35 o
   7   6   5       98.62       98.19     14.59 o
   8   6   5      386.34      385.84     18.40 o
   9   6   5        3.30       14.86     13.86 o
  10   6   5        7.95       -3.79     13.52 o
  11   6   5        7.39       14.23     13.98 o
  12   6   5      370.37      364.38     23.75 o
  13   6   5        2.56      -12.57     15.76 o
  14   6   5      141.30      111.50     19.96 o
  15   6   5       56.29       26.90     18.24 o
  16   6   5      269.03      271.61     22.38 o
  17   6   5      141.37      112.10     20.87 o
  18   6   5      188.42      195.26     23.03 o
   1   7   5        6.97        9.76     14.95 o
   2   7   5       60.02       35.29     16.27 o
   3   7   5      318.20      339.10     20.25 o
   4   7   5       57.74       36.97     16.32 o
   5   7   5      197.70      199.22     18.37 o
   6   7   5      190.01      171.80     18.38 o
   7   7   5       14.59      -11.92     16.19 o
   8   7   5       45.10       48.90     17.77 o
   9   7   5      101.55      113.42     19.69 o
  10   7   5        4.17      -18.44     18.82 o
  11   7   5      239.05      224.14     22.79 o
  12   7   5       60.94       50.63     20.95 o
  13   7   5       55.30       52.76     21.68 o
   0   8   5       14.09       11.32     28.16 o
   1   8   5       83.76      111.51     19.92 o
   2   8   5        0.03      -22.48     18.57 o
   3   8   5       55.60       39.39     28.66 o
   0   0   6     2031.95     1891.99     60.50 o
   1   0   6      499.16      371.83     16.98 o
   2   0   6     2547.73     2486.15     48.45 o
   3   0   6     1023.58      901.20     16.43 o
   4   0   6     1016.12     1094.10     20.97 o
   5   0   6      676.23      513.52     12.96 o
   6   0   6     1209.72     1028.19     19.54 o
   7   0   6     2592.96     2488.55     35.29 o
   8   0   6      887.01      908.58     17.61 o
   9   0   6     2841.18     2536.35     35.92 o
  10   0   6     1632.61     1536.19     26.53 o
  11   0   6     1558.39     1654.44     29.81 o
  12   0   6     2769.14     2545.56     41.19 o
  13   0   6     4839.75     4624.28     67.28 o
  14   0   6      113.61      175.90     14.03 o
  15   0   6       33.78       69.97     13.38 o
  16   0   6     2011.61     1957.65     43.98 o
  17   0   6     6953.33     6828.53    105.56 o
  18   0   6      321.66      329.17     21.97 o
  19   0   6      269.17      292.94     23.65 o
  20   0   6      933.08      919.36     37.53 o
  21   0   6     1736.47     1961.85     54.87 o
  22   0   6      401.08      355.62     28.93 o
  23   0   6        0.02       -0.18     22.78 o
  24   0   6       22.08       35.64     23.44 o
  25   0   6     1635.94     1851.35     61.58 o
  26   0   6     1099.68     1086.69     47.49 o
   1   1   6     2567.48     2505.84     34.57 o
   2   1   6     2055.68     1821.59     25.41 o
   3   1   6      602.61      689.93     11.79 o
   4   1   6      540.62      585.11     10.21 o
   5   1   6      404.84      466.77      8.93 o
   6   1   6     5221.72     5061.97     48.60 o
   7   1   6     1485.78     1413.27     18.42 o
   8   1   6      732.99      661.77     12.17 o
   9   1   6       31.98       30.14      6.34 o
  10   1   6     2070.14     2021.15     23.86 o
  11   1   6       10.89       35.96      7.70 o
  12   1   6     1708.14     1766.93     23.36 o
  13   1   6        0.01        0.31      8.52 o
  14   1   6     3394.59     3314.46     38.64 o
  15   1   6      150.13      162.93     11.68 o
  16   1   6      451.66      458.58     15.67 o
  17   1   6       22.17       11.66     11.33 o
  18   1   6     2632.14     2642.49     39.09 o
  19   1   6       45.82       41.32     12.71 o
  20   1   6      659.90      660.01     21.96 o
  21   1   6      127.88      123.44     16.10 o
  22   1   6     1913.53     2051.13     41.74 o
  23   1   6       75.60       45.22     16.06 o
  24   1   6      879.41      916.85     29.03 o
  25   1   6      149.07      142.61     19.58 o
  26   1   6      411.70      449.16     24.32 o
   0   2   6     4373.56     4429.73     64.36 o
   1   2   6     4480.56     4281.10     44.16 o
   2   2   6     1208.85     1207.29     16.31 o
   3   2   6      134.54      119.51      7.12 o
   4   2   6     1746.60     1717.91     20.46 o
   5   2   6     6511.14     6650.24     67.71 o
   6   2   6       18.63       18.05      7.81 o
   7   2   6       48.32       92.12      8.07 o
   8   2   6      984.56      979.51     15.15 o
   9   2   6     5104.95     5067.14     49.22 o
  10   2   6      388.01      431.07     10.45 o
  11   2   6       43.59       32.63      7.46 o
  12   2   6       60.07       55.68      8.69 o
  13   2   6     3602.57     3411.16     39.50 o
  14   2   6        0.49       -6.42      9.50 o
  15   2   6      183.52      193.33     11.73 o
  16   2   6       39.06       16.21     11.13 o
  17   2   6     1786.35     1784.26     34.23 o
  18   2   6      665.51      642.31     20.29 o
  19   2   6        0.68       -4.48     13.21 o
  20   2   6        4.82        0.67     14.08 o
  21   2   6      934.32      964.87     27.63 o
  22   2   6      115.22      108.65     17.88 o
  23   2   6       28.51        2.58     17.06 o
  24   2   6      104.64      119.10     19.62 o
  25   2   6      152.36      172.08     20.36 o
  26   2   6        0.11       28.73     26.55 o
   1   3   6      231.83      226.01     10.58 o
   2   3   6     1644.24     1610.77     24.70 o
   3   3   6      854.44      809.89     19.30 o
   4   3   6        4.88       -1.20      7.95 o
   5   3   6     3901.72     3827.62     44.13 o
   6   3   6     2402.51     2270.72     27.74 o
   7   3   6      125.50      133.11      8.55 o
   8   3   6     1430.00     1473.46     20.16 o
   9   3   6      479.88      508.86     12.32 o
  10   3   6     3027.86     2998.19     36.92 o
  11   3   6      805.01      788.55     16.69 o
  12   3   6     1384.19     1449.94     23.65 o
  13   3   6     1693.39     1614.54     25.03 o
  14   3   6      380.44      376.19     14.27 o
  15   3   6       22.17       20.43     11.41 o
  16   3   6      805.74      857.22     30.53 o
  17   3   6      435.06      386.61     17.61 o
  18   3   6       38.94       38.13     13.52 o
  19   3   6      178.55      182.10     15.74 o
  20   3   6      270.37      317.32     18.19 o
  21   3   6       48.12       54.17     15.96 o
  22   3   6       12.10        1.57     15.79 o
  23   3   6        0.10       -9.60     16.78 o
  24   3   6        5.77       24.95     17.92 o
   0   4   6     1584.42     1611.97     38.08 o
   1   4   6     1595.09     1461.63     24.33 o
   2   4   6     1418.45     1320.56     21.70 o
   3   4   6      822.83      808.35     18.71 o
   4   4   6      572.04      579.71     15.19 o
   5   4   6      215.50      235.22     13.63 o
   6   4   6       14.82       34.63      9.80 o
   7   4   6       22.19        6.06      9.59 o
   8   4   6      283.73      305.24     12.87 o
   9   4   6      141.04      127.20     11.28 o
  10   4   6      572.73      545.64     15.84 o
  11   4   6       34.15       24.78     10.56 o
  12   4   6       43.47       62.24     11.25 o
  13   4   6       92.83       61.47     11.55 o
  14   4   6       65.30       89.91     13.70 o
  15   4   6      142.56      134.07     14.47 o
  16   4   6       23.20       13.78     13.32 o
  17   4   6       19.92       -1.98     13.59 o
  18   4   6       83.04       82.67     15.17 o
  19   4   6      120.08      127.20     16.55 o
  20   4   6       41.17       42.63     15.42 o
  21   4   6        5.71       22.18     17.00 o
  22   4   6        4.46       18.05     17.69 o
  23   4   6      168.19      159.89     20.38 o
   1   5   6       68.46       58.40     12.05 o
   2   5   6       39.47        6.40     11.63 o
   3   5   6     2662.77     2601.94     37.32 o
   4   5   6       63.85       78.65     12.25 o
   5   5   6      673.61      652.47     18.69 o
   6   5   6       15.18       14.72     11.68 o
   7   5   6     1056.82     1030.91     22.88 o
   8   5   6      612.99      604.80     18.63 o
   9   5   6      417.47      447.82     16.96 o
  10   5   6      525.37      498.49     17.75 o
  11   5   6       31.34       20.03     12.72 o
  12   5   6       42.08        7.77     13.45 o
  13   5   6      116.11       63.78     16.26 o
  14   5   6      180.23      166.75     17.69 o
  15   5   6       26.94       34.83     15.95 o
  16   5   6       90.86       81.21     17.87 o
  17   5   6      108.71      119.19     17.96 o
  18   5   6      357.36      381.58     21.97 o
  19   5   6       71.34       44.06     18.63 o
  20   5   6       11.85       20.45     18.58 o
   0   6   6        2.66       25.80     22.66 o
   1   6   6      318.67      359.02     18.92 o
   2   6   6       24.42       40.67     14.53 o
   3   6   6      107.70       99.23     14.78 o
   4   6   6       36.27       33.20     13.96 o
   5   6   6      453.04      462.24     19.62 o
   6   6   6        0.00       -5.72     13.91 o
   7   6   6        2.71       31.73     14.31 o
   8   6   6       11.90        6.78     14.43 o
   9   6   6      753.99      711.92     25.43 o
  10   6   6        2.66        7.08     16.07 o
  11   6   6        2.45       -3.49     15.86 o
  12   6   6        1.98       11.03     17.16 o
  13   6   6      545.51      527.59     24.81 o
  14   6   6       14.78       15.05     17.77 o
  15   6   6       48.58       29.58     18.51 o
  16   6   6        1.42      -19.18     19.39 o
  17   6   6      281.53      262.26     24.29 o
   1   7   6       56.76       31.77     18.10 o
   2   7   6      958.82      960.54     40.37 o
   3   7   6       71.75      102.22     17.67 o
   4   7   6        5.90       19.21     16.59 o
   5   7   6        0.61      -23.73     15.50 o
   6   7   6      641.83      593.55     27.10 o
   7   7   6      141.93      147.25     19.19 o
   8   7   6      109.56       98.12     19.23 o
   9   7   6       55.55       73.17     18.97 o
  10   7   6      520.55      503.85     26.39 o
  11   7   6       46.06       46.04     21.43 o
  12   7   6      201.87      167.65     22.15 o
   1   1   7     5171.52     5285.34     62.12 o
   2   1   7        7.49      -14.76      7.38 o
   3   1   7     4697.99     5255.29     62.30 o
   4   1   7     2004.29     1857.37     25.25 o
   5   1   7     1814.04     1724.14     21.37 o
   6   1   7       27.42       22.27      5.84 o
   7   1   7      370.72      422.23      9.74 o
   8   1   7        5.20       17.53      6.92 o
   9   1   7      219.50      266.58      9.25 o
  10   1   7       12.47        6.29      6.75 o
  11   1   7       32.19       20.25      7.15 o
  12   1   7      268.17      267.40     10.10 o
  13   1   7       94.78      109.21      9.98 o
  14   1   7      663.86      593.92     15.96 o
  15   1   7      277.09      292.04     13.24 o
  16   1   7      128.73      131.72     12.74 o
  17   1   7      143.82      151.51     13.32 o
  18   1   7      332.22      335.68     16.07 o
  19   1   7       20.03       29.65     12.95 o
  20   1   7        1.62        6.84     14.06 o
  21   1   7      146.33      166.37     16.51 o
  22   1   7        0.00        6.84     15.08 o
  23   1   7      485.11      565.49     23.56 o
  24   1   7       70.96       55.48     17.73 o
  25   1   7        7.95        9.04     17.64 o
  26   1   7        1.51       17.96     18.53 o
   0   2   7     7997.65     7853.31    104.33 o
   1   2   7      973.22      898.17     13.70 o
   2   2   7     5368.05     5735.39     55.25 o
   3   2   7        0.48      -11.89      5.94 o
   4   2   7     1245.66     1121.22     15.83 o
   5   2   7      607.26      615.94     12.35 o
   6   2   7       92.37       98.85      8.09 o
   7   2   7        1.09        1.77      8.15 o
   8   2   7     7756.27     7581.10     81.24 o
   9   2   7       27.97       19.29      8.20 o
  10   2   7       53.46       25.62      8.03 o
  11   2   7      614.56      582.23     12.71 o
  12   2   7      376.20      383.59     11.66 o
  13   2   7      114.90      120.68     10.71 o
  14   2   7     1321.13     1308.16     23.97 o
  15   2   7      455.23      443.56     15.85 o
  16   2   7      240.68      261.83     14.43 o
  17   2   7      509.57      481.97     17.88 o
  18   2   7      416.17      422.25     18.16 o
  19   2   7       16.63       40.80     14.32 o
  20   2   7      481.26      452.83     20.31 o
  21   2   7       30.45        9.35     16.04 o
  22   2   7      115.25      116.42     18.15 o
  23   2   7      120.28       84.14     18.27 o
  24   2   7        0.06      -28.79     17.06 o
  25   2   7        3.33      -16.80     18.41 o
   1   3   7     2430.99     2225.76     28.31 o
   2   3   7     3031.22     2878.92     34.92 o
   3   3   7      981.45      978.07     18.98 o
   4   3   7       37.05       16.84      8.55 o
   5   3   7      588.92      598.77     14.22 o
   6   3   7      835.35      857.53     17.03 o
   7   3   7     2159.77     1907.94     28.94 o
   8   3   7      135.30       96.83      9.78 o
   9   3   7      420.54      449.19     13.87 o
  10   3   7      217.79      213.61     10.79 o
  11   3   7      605.49      602.82     15.65 o
  12   3   7       13.33       17.39      9.94 o
  13   3   7      119.60      125.49     11.48 o
  14   3   7       68.45       49.72     11.87 o
  15   3   7       19.97       27.72     12.11 o
  16   3   7      315.66      326.89     16.19 o
  17   3   7        6.38       20.39     13.58 o
  18   3   7        9.70       -7.56     13.20 o
  19   3   7      289.93      316.60     19.90 o
  20   3   7      301.54      329.10     19.37 o
  21   3   7       37.04       36.35     16.13 o
  22   3   7       10.49        8.53     17.02 o
  23   3   7       91.42       99.02     19.35 o
  24   3   7      141.84      123.12     20.08 o
   0   4   7       20.47      -36.93     18.46 o
   1   4   7     2447.08     2368.79     33.47 o
   2   4   7      990.68      917.18     20.91 o
   3   4   7     1182.05     1131.17     23.12 o
   4   4   7     3736.26     3526.30     44.96 o
   5   4   7      915.60      920.47     21.49 o
   6   4   7      230.52      189.89     12.16 o
   7   4   7       66.44       80.52     11.10 o
   8   4   7      344.91      290.06     13.23 o
   9   4   7       91.65       97.35     10.81 o
  10   4   7       93.93      108.68     11.95 o
  11   4   7       15.03        7.36     11.19 o
  12   4   7      922.56      877.24     21.29 o
  13   4   7      122.13      126.53     13.23 o
  14   4   7        7.29      -17.51     11.81 o
  15   4   7        5.22        2.03     12.98 o
  16   4   7      538.70      508.35     20.21 o
  17   4   7      363.59      358.47     18.95 o
  18   4   7       13.84       20.09     15.55 o
  19   4   7      186.04      198.84     19.59 o
  20   4   7      233.79      223.49     19.32 o
  21   4   7      334.80      375.63     22.44 o
  22   4   7      210.73      245.89     21.42 o
   1   5   7      196.54      156.11     18.14 o
   2   5   7      162.69      188.36     15.69 o
   3   5   7      520.36      481.71     19.10 o
   4   5   7      106.47       79.02     13.71 o
   5   5   7      734.31      749.85     22.28 o
   6   5   7     1024.50     1053.05     25.66 o
   7   5   7      136.36      147.46     16.88 o
   8   5   7      163.34      188.30     16.56 o
   9   5   7      638.46      598.78     23.83 o
  10   5   7     1115.30     1031.46     28.58 o
  11   5   7      118.55       85.24     15.24 o
  12   5   7      546.99      530.18     21.53 o
  13   5   7       38.18       37.47     15.09 o
  14   5   7       47.76        7.37     14.97 o
  15   5   7      787.29      772.51     29.28 o
  16   5   7      144.35      146.56     18.12 o
  17   5   7       22.63       29.08     17.58 o
  18   5   7        0.15      -20.63     17.58 o
  19   5   7      285.94      292.27     22.48 o
  20   5   7       13.94        8.41     18.89 o
   0   6   7     1125.16     1080.05     44.31 o
   1   6   7        8.15       -2.79     18.14 o
   2   6   7        1.26      -11.80     15.73 o
   3   6   7        3.28        8.69     15.33 o
   4   6   7      469.83      405.13     20.62 o
   5   6   7      196.45      165.90     17.61 o
   6   6   7       21.45       -3.88     15.35 o
   7   6   7       25.09       -0.37     16.43 o
   8   6   7      121.90      125.78     18.16 o
   9   6   7      519.30      529.73     24.87 o
  10   6   7        0.04        8.56     17.24 o
  11   6   7       40.73       16.39     17.74 o
  12   6   7       60.80       41.11     19.77 o
  13   6   7      384.03      358.13     23.00 o
  14   6   7       44.40       32.48     18.63 o
  15   6   7       22.56       13.39     19.11 o
  16   6   7      182.86      174.89     21.83 o
   1   7   7      406.29      327.09     22.99 o
   2   7   7       12.68        0.85     17.72 o
   3   7   7       10.07       -9.72     19.23 o
   4   7   7        1.91        0.06     18.48 o
   5   7   7      151.55      171.16     20.63 o
   6   7   7      170.35      145.96     20.14 o
   7   7   7      296.20      311.40     24.49 o
   8   7   7       53.79       25.09     19.63 o
   9   7   7       59.04       68.47     20.46 o
  10   7   7       75.85       36.22     20.15 o
  11   7   7       40.77       34.79     21.73 o
   0   0   8       61.96       78.34     18.78 o
   1   0   8        7.53       43.83     14.06 o
   2   0   8     1024.12     1047.19     26.40 o
   3   0   8     1695.60     1496.15     28.63 o
   4   0   8       75.29       61.02      7.69 o
   5   0   8       73.51       47.62      7.46 o
   6   0   8     5875.43     5921.48     76.42 o
   7   0   8     3761.99     3618.59     53.85 o
   8   0   8      690.78      558.27     23.01 o
   9   0   8     1178.58     1061.97     30.06 o
  10   0   8     4104.52     3773.36     62.79 o
  11   0   8      447.61      468.11     15.32 o
  12   0   8      840.06      814.92     25.35 o
  13   0   8     1606.74     1560.69     33.29 o
  14   0   8      737.75      650.23     23.44 o
  15   0   8      399.01      379.63     20.83 o
  16   0   8      178.77      175.32     18.41 o
  17   0   8     2388.25     2265.69     50.23 o
  18   0   8      443.52      430.72     30.04 o
  19   0   8       70.27       53.95     21.17 o
  20   0   8      634.08      681.00     33.23 o
  21   0   8      129.68      136.79     29.94 o
  22   0   8       53.82       18.76     22.85 o
  23   0   8       32.67       63.12     24.77 o
  24   0   8      206.26      161.21     27.72 o
  25   0   8      810.78      878.69     42.21 o
   1   1   8      404.01      547.80     12.44 o
   2   1   8      237.62      157.88     11.40 o
   3   1   8     2648.44     2580.24     34.22 o
   4   1   8       22.45       41.55      6.90 o
   5   1   8      233.07      219.91      8.46 o
   6   1   8     4715.03     4356.75     51.76 o
   7   1   8      266.43      210.63      9.70 o
   8   1   8       40.52       42.63      7.44 o
   9   1   8      389.10      388.76     11.44 o
  10   1   8      613.02      612.72     13.67 o
  11   1   8     1362.48     1346.22     22.65 o
  12   1   8     1850.08     1740.73     27.15 o
  13   1   8       80.29       76.82     10.36 o
  14   1   8      385.40      403.52     14.60 o
  15   1   8     1969.04     1794.43     30.11 o
  16   1   8        3.12       10.36     11.62 o
  17   1   8        3.27       -6.50     11.88 o
  18   1   8      541.73      543.19     19.01 o
  19   1   8      430.88      416.69     18.11 o
  20   1   8       42.38       49.88     14.53 o
  21   1   8      196.11      197.31     16.85 o
  22   1   8     1150.46     1193.21     33.54 o
  23   1   8       16.15       37.99     18.48 o
  24   1   8      498.47      503.85     24.42 o
  25   1   8       35.46       57.46     20.65 o
   0   2   8      238.92      180.43     11.74 o
   1   2   8      752.82      805.47     15.10 o
   2   2   8      289.25      336.07      9.33 o
   3   2   8        0.08      -10.36      6.21 o
   4   2   8       13.08        2.99      6.24 o
   5   2   8     1264.09     1375.58     19.03 o
   6   2   8       13.40       15.26      7.71 o
   7   2   8      302.32      362.71     11.05 o
   8   2   8      233.74      234.44     10.12 o
   9   2   8     1193.50     1142.43     19.86 o
  10   2   8       13.34        9.26      9.18 o
  11   2   8      238.97      208.54     12.44 o
  12   2   8        2.90      -13.04     10.61 o
  13   2   8      618.65      613.36     16.91 o
  14   2   8      194.35      172.43     12.91 o
  15   2   8      563.80      545.47     16.81 o
  16   2   8      103.64       77.53     13.00 o
  17   2   8      709.69      742.76     21.45 o
  18   2   8        7.11       12.47     14.30 o
  19   2   8       41.11       30.79     14.15 o
  20   2   8      289.61      319.99     18.77 o
  21   2   8      486.74      541.44     23.11 o
  22   2   8      155.99      140.95     18.63 o
  23   2   8        6.02       -9.73     17.28 o
  24   2   8      404.61      487.35     24.78 o
  25   2   8       49.52       46.76     40.28 o
   1   3   8      314.40      305.97     10.27 o
   2   3   8      304.98      274.59     10.07 o
   3   3   8       67.40       67.51      8.74 o
   4   3   8        1.54       -7.48      8.12 o
   5   3   8       63.72       65.53      8.53 o
   6   3   8      122.79      109.74     10.03 o
   7   3   8       47.35       74.19      9.99 o
   8   3   8      354.47      367.30     13.82 o
   9   3   8      170.22      184.58     12.77 o
  10   3   8     1398.65     1260.16     25.76 o
  11   3   8       46.66       40.84     11.74 o
  12   3   8      231.47      269.85     14.73 o
  13   3   8       83.45       76.67     12.05 o
  14   3   8      509.19      479.53     18.33 o
  15   3   8       27.17       15.63     14.12 o
  16   3   8      160.77      141.14     15.59 o
  17   3   8       18.02       10.03     14.54 o
  18   3   8       31.45       10.99     14.78 o
  19   3   8       99.38       75.70     16.91 o
  20   3   8      216.74      227.53     18.75 o
  21   3   8        0.06      -10.76     16.30 o
  22   3   8        1.23       -2.45     17.64 o
  23   3   8      159.24      137.14     20.33 o
   0   4   8       50.19      -16.88     17.01 o
   1   4   8     1776.44     1616.12     28.66 o
   2   4   8     1503.84     1369.58     27.33 o
   3   4   8      332.60      262.39     15.08 o
   4   4   8      309.66      307.02     14.72 o
   5   4   8      197.37      208.12     14.24 o
   6   4   8        2.88      -13.71     11.81 o
   7   4   8      515.09      526.74     19.80 o
   8   4   8     1680.49     1524.12     31.68 o
   9   4   8        9.92       11.95     13.81 o
  10   4   8       41.57       35.61     13.86 o
  11   4   8       67.37       62.61     14.70 o
  12   4   8       13.56       -0.04     15.85 o
  13   4   8      174.99      124.83     16.14 o
  14   4   8       85.23      103.96     16.95 o
  15   4   8       42.04       31.01     15.68 o
  16   4   8       28.81       25.86     16.29 o
  17   4   8      182.07      196.02     19.78 o
  18   4   8       42.53       17.09     17.84 o
  19   4   8      134.17      140.90     18.70 o
  20   4   8       27.62       34.71     17.37 o
  21   4   8       16.59       16.10     18.18 o
  22   4   8       29.46       35.18     23.29 o
   1   5   8      266.26      241.33     17.65 o
   2   5   8      410.89      331.84     18.92 o
   3   5   8     2009.61     1778.29     37.01 o
   4   5   8      127.15       98.48     15.08 o
   5   5   8      264.97      245.04     16.83 o
   6   5   8       14.80       -7.27     14.49 o
   7   5   8      103.17       85.25     15.95 o
   8   5   8      171.83      142.33     16.86 o
   9   5   8      462.37      461.12     22.11 o
  10   5   8      510.73      458.09     22.17 o
  11   5   8       16.21       22.12     15.97 o
  12   5   8        5.22       21.58     16.15 o
  13   5   8      161.76      157.69     20.34 o
  14   5   8       22.65       19.05     19.46 o
  15   5   8      320.40      280.34     22.98 o
  16   5   8        2.22       11.01     17.27 o
  17   5   8        8.37       12.97     18.53 o
  18   5   8      242.26      262.41     22.94 o
  19   5   8       30.42       41.46     19.88 o
   0   6   8        1.66      -16.68     24.46 o
   1   6   8      205.99      166.37     19.17 o
   2   6   8       32.32       34.17     16.32 o
   3   6   8       56.21       46.93     15.85 o
   4   6   8       25.13       27.47     19.63 o
   5   6   8       84.64       70.64     17.21 o
   6   6   8      184.94      161.73     18.52 o
   7   6   8       18.56      -32.22     16.11 o
   8   6   8        9.74       10.31     16.86 o
   9   6   8       98.58       86.69     19.73 o
  10   6   8       25.79       25.91     17.41 o
  11   6   8       16.20       13.87     17.66 o
  12   6   8       17.64       18.48     19.42 o
  13   6   8       72.67       47.45     20.47 o
  14   6   8        2.15       -5.57     23.41 o
  15   6   8      156.47      206.19     23.79 o
  16   6   8      233.29      205.09     28.01 o
   1   7   8       43.22       60.47     19.87 o
   2   7   8      793.68      747.06     29.45 o
   3   7   8       77.01       79.70     20.03 o
   4   7   8        2.04      -15.58     19.60 o
   5   7   8        0.46       -5.81     18.04 o
   6   7   8      271.09      245.95     22.05 o
   7   7   8      125.31      113.39     20.13 o
   8   7   8      106.38      119.71     20.88 o
   9   7   8       37.11       -3.02     19.73 o
  10   7   8      193.35      165.09     22.18 o
   1   1   9      776.17      746.53     15.44 o
   2   1   9      134.39      106.15      8.54 o
   3   1   9      439.25      460.40     14.25 o
   4   1   9        5.52       20.26      7.51 o
   5   1   9     1009.99     1025.28     17.05 o
   6   1   9      402.11      396.17     11.00 o
   7   1   9      127.34      111.04      9.00 o
   8   1   9        0.40       -8.80      8.94 o
   9   1   9       71.75       70.89      9.79 o
  10   1   9      609.69      614.01     14.97 o
  11   1   9      192.70      174.90     11.36 o
  12   1   9        0.26      -20.91     10.46 o
  13   1   9      119.88      111.77     12.68 o
  14   1   9      708.63      648.56     18.51 o
  15   1   9       63.73       48.56     12.22 o
  16   1   9      150.83      144.49     14.01 o
  17   1   9       66.22       54.03     12.83 o
  18   1   9        9.95       14.14     12.70 o
  19   1   9      183.90      163.46     15.12 o
  20   1   9      170.76      189.92     17.11 o
  21   1   9      210.08      221.32     21.73 o
  22   1   9       86.64       89.61     17.63 o
  23   1   9      313.93      333.43     21.88 o
  24   1   9        0.02      -15.13     19.41 o
  25   1   9        1.08       13.49     24.74 o
   0   2   9       92.75      105.93     23.05 o
   1   2   9     1285.37     1209.40     24.80 o
   2   2   9       10.41        0.22      9.05 o
   3   2   9     1700.78     1651.19     24.32 o
   4   2   9     1556.21     1673.89     21.92 o
   5   2   9      246.83      232.60      8.69 o
   6   2   9      188.18      191.47      8.56 o
   7   2   9      225.04      200.70      9.58 o
   8   2   9      229.82      213.86     10.63 o
   9   2   9      911.04      889.21     19.35 o
  10   2   9     1048.40     1025.31     21.48 o
  11   2   9      853.25      844.71     22.15 o
  12   2   9      879.94      832.49     22.58 o
  13   2   9        5.55       20.09     12.96 o
  14   2   9       45.47       23.06     12.94 o
  15   2   9      173.27      147.30     15.65 o
  16   2   9        0.57       -3.71     13.07 o
  17   2   9       62.68       73.18     14.53 o
  18   2   9      521.33      485.04     20.53 o
  19   2   9       27.42       13.07     14.97 o
  20   2   9      346.29      343.29     19.16 o
  21   2   9      490.15      503.88     22.67 o
  22   2   9       36.72       45.85     17.62 o
  23   2   9        5.55        2.90     17.62 o
  24   2   9       71.94       61.85     19.31 o
   1   3   9        0.17      -20.48     10.24 o
   2   3   9     4164.17     3988.63     50.12 o
   3   3   9        0.29      -19.78      9.89 o
   4   3   9      551.50      529.27     18.09 o
   5   3   9     1239.08     1188.74     24.71 o
   6   3   9     1928.49     1779.38     30.30 o
   7   3   9     3592.55     3351.28     46.97 o
   8   3   9      105.46       97.20     14.51 o
   9   3   9      200.88      196.18     13.67 o
  10   3   9     1831.52     1691.32     29.92 o
  11   3   9     5101.94     4814.68     65.36 o
  12   3   9       30.06       22.58     12.98 o
  13   3   9      451.20      416.38     18.77 o
  14   3   9      196.13      201.23     17.29 o
  15   3   9      855.40      790.52     25.97 o
  16   3   9      761.54      703.00     26.25 o
  17   3   9       24.88        2.43     14.72 o
  18   3   9      206.11      203.84     17.52 o
  19   3   9        0.07        3.07     17.58 o
  20   3   9      355.33      390.25     21.28 o
  21   3   9       17.90        8.80     16.74 o
  22   3   9        2.49       -0.52     18.02 o
  23   3   9      235.11      259.23     22.58 o
   0   4   9     4925.33     4399.75     82.34 o
   1   4   9     1755.10     1521.89     29.55 o
   2   4   9      364.32      266.87     19.14 o
   3   4   9     1776.74     1663.82     31.94 o
   4   4   9      520.24      439.31     17.34 o
   5   4   9     2159.35     2023.57     35.63 o
   6   4   9     4060.67     3820.22     54.29 o
   7   4   9     2026.36     1840.62     38.86 o
   8   4   9      493.26      469.40     19.39 o
   9   4   9      319.70      350.21     18.65 o
  10   4   9       49.31       32.00     14.46 o
  11   4   9        6.00       -3.29     14.37 o
  12   4   9      109.09       88.85     16.23 o
  13   4   9      792.81      817.29     26.45 o
  14   4   9      163.14      147.91     17.81 o
  15   4   9       10.27       19.18     17.02 o
  16   4   9     1739.13     1766.63     42.55 o
  17   4   9      284.70      300.79     23.15 o
  18   4   9      135.03      119.15     23.65 o
  19   4   9       18.64       48.80     20.68 o
  20   4   9      222.73      182.98     22.64 o
  21   4   9      776.21      805.61     32.33 o
   1   5   9       82.26       80.07     17.90 o
   2   5   9     2211.11     2066.92     41.61 o
   3   5   9      122.47      114.01     16.26 o
   4   5   9      470.66      482.52     20.94 o
   5   5   9      789.83      779.79     24.65 o
   6   5   9     1846.20     1741.85     42.93 o
   7   5   9      458.80      401.25     20.42 o
   8   5   9      107.97       91.91     16.51 o
   9   5   9      286.16      294.69     19.64 o
  10   5   9      563.72      559.63     25.85 o
  11   5   9      579.70      531.22     23.85 o
  12   5   9      292.75      302.78     20.84 o
  13   5   9       29.26       36.04     17.44 o
  14   5   9      664.35      692.80     30.68 o
  15   5   9      435.31      443.59     25.68 o
  16   5   9      464.59      447.40     26.05 o
  17   5   9        9.15       10.89     20.76 o
  18   5   9      303.60      307.39     26.16 o
   0   6   9      765.29      699.73     38.25 o
   1   6   9      131.21      121.70     19.05 o
   2   6   9       50.54       45.20     18.64 o
   3   6   9      216.19      221.84     19.40 o
   4   6   9      112.52      104.51     17.88 o
   5   6   9      601.81      631.50     24.84 o
   6   6   9       35.94       18.70     16.48 o
   7   6   9      216.05      208.33     19.25 o
   8   6   9       16.99       32.61     16.72 o
   9   6   9     1846.85     1878.77     42.80 o
  10   6   9      567.11      499.21     25.13 o
  11   6   9       30.80        8.13     18.01 o
  12   6   9      257.12      250.03     23.18 o
  13   6   9     1094.90     1018.95     35.37 o
  14   6   9        6.49       23.71     20.51 o
  15   6   9       83.07       75.80     27.04 o
   1   7   9        0.49       -0.84     20.94 o
   2   7   9      728.02      755.02     30.19 o
   3   7   9      136.88      102.67     21.08 o
   4   7   9      271.87      320.48     24.36 o
   5   7   9      169.87      165.69     21.11 o
   6   7   9       30.96       -9.75     18.36 o
   7   7   9       12.08      -23.95     19.99 o
   8   7   9      432.98      443.00     25.32 o
   0   0  10      145.57      206.68     29.84 o
   1   0  10      167.52      192.42     18.57 o
   2   0  10       13.08       15.90     19.15 o
   3   0  10     1489.36     1445.78     26.76 o
   4   0  10     1538.34     1416.45     25.76 o
   5   0  10        0.56        2.57      9.02 o
   6   0  10      923.37      919.19     19.98 o
   7   0  10     3127.56     3043.81     50.07 o
   8   0  10     5928.85     5731.34     86.76 o
   9   0  10     1192.74     1199.94     31.57 o
  10   0  10      587.95      606.48     24.87 o
  11   0  10      126.51      149.38     18.21 o
  12   0  10     1048.24     1019.99     35.77 o
  13   0  10        0.12        3.80     17.80 o
  14   0  10     2599.07     2474.67     69.15 o
  15   0  10       79.77       75.76     18.83 o
  16   0  10     2377.73     2402.29     98.00 o
  17   0  10      805.48      750.48     33.34 o
  18   0  10        5.03        5.18     25.18 o
  19   0  10      401.03      392.32     29.59 o
  20   0  10      125.74      147.23     24.05 o
  21   0  10      236.72      212.46     26.41 o
  22   0  10      464.65      498.40     32.90 o
  23   0  10       57.91       48.43     25.18 o
  24   0  10      312.44      362.55     44.11 o
   1   1  10      418.98      432.48     12.45 o
   2   1  10        1.02      -17.20      8.60 o
   3   1  10     2009.20     1819.18     28.60 o
   4   1  10     2641.45     2513.62     34.69 o
   5   1  10      788.56      742.55     15.21 o
   6   1  10      398.61      374.60     11.39 o
   7   1  10     3313.49     3130.80     42.67 o
   8   1  10      160.71      169.43     11.89 o
   9   1  10      169.08      149.94     12.82 o
  10   1  10      583.67      590.07     18.92 o
  11   1  10     2744.05     2491.66     41.20 o
  12   1  10      114.51       88.64     12.80 o
  13   1  10       25.08       -1.76     12.52 o
  14   1  10      585.71      568.14     20.55 o
  15   1  10     1765.13     1617.18     32.08 o
  16   1  10       12.23       12.84     13.53 o
  17   1  10       33.49       45.04     14.36 o
  18   1  10        6.18       20.84     13.66 o
  19   1  10      763.01      768.24     23.77 o
  20   1  10      216.93      207.23     18.83 o
  21   1  10        0.43       -5.66     15.97 o
  22   1  10        1.80        6.75     17.75 o
  23   1  10      447.45      476.44     25.73 o
  24   1  10       64.79       65.65     18.90 o
   0   2  10     3042.83     2589.72     64.30 o
   1   2  10      189.80      129.62     25.10 o
   2   2  10        7.76        0.19     10.61 o
   3   2  10      196.87      206.93     14.55 o
   4   2  10     2762.50     2591.30     34.09 o
   5   2  10      153.23      150.96     11.53 o
   6   2  10       56.56       52.28     10.19 o
   7   2  10      257.28      245.76     11.75 o
   8   2  10      767.74      782.98     19.04 o
   9   2  10       38.23       32.10     10.86 o
  10   2  10      817.48      772.70     20.97 o
  11   2  10       74.65       57.21     12.41 o
  12   2  10      777.87      719.25     21.15 o
  13   2  10       78.64       77.34     13.76 o
  14   2  10      364.97      347.54     17.11 o
  15   2  10      441.74      426.41     19.19 o
  16   2  10       73.55       78.94     21.29 o
  17   2  10        0.42        3.50     14.75 o
  18   2  10      861.30      884.09     30.69 o
  19   2  10      136.40      119.67     17.55 o
  20   2  10      236.41      251.03     20.90 o
  21   2  10        5.74       -8.82     17.20 o
  22   2  10      225.43      249.76     21.61 o
  23   2  10       17.79       26.85     19.07 o
   1   3  10      885.16      779.82     18.19 o
   2   3  10      129.14       90.36     11.61 o
   3   3  10      533.14      515.72     17.48 o
   4   3  10       34.80       42.75     11.49 o
   5   3  10      214.76      173.00     15.19 o
   6   3  10        8.97        9.01     11.39 o
   7   3  10       95.22       58.38     12.30 o
   8   3  10       49.83       76.05     12.07 o
   9   3  10        4.82       -5.16     11.70 o
  10   3  10       78.63       67.03     14.64 o
  11   3  10      594.20      525.28     19.45 o
  12   3  10        1.46       -6.39     12.90 o
  13   3  10      174.25      184.18     16.85 o
  14   3  10       65.48       52.08     15.65 o
  15   3  10       40.21       54.88     16.18 o
  16   3  10        8.39       -1.32     16.43 o
  17   3  10      174.04      166.02     18.83 o
  18   3  10        9.43       -7.07     16.63 o
  19   3  10      455.18      464.13     24.25 o
  20   3  10        8.13       -6.16     18.12 o
  21   3  10       25.15       12.31     19.14 o
  22   3  10       13.55        3.33     20.87 o
   0   4  10       16.21        9.42     17.54 o
   1   4  10       85.84       27.61     12.40 o
   2   4  10       46.00        7.99     12.93 o
   3   4  10       52.12       52.95     13.25 o
   4   4  10        0.19        7.92     12.80 o
   5   4  10       97.71       84.46     13.72 o
   6   4  10        4.61        4.06     13.03 o
   7   4  10        0.66       -7.74     12.93 o
   8   4  10      121.41      108.92     15.10 o
   9   4  10      245.89      224.46     17.23 o
  10   4  10       12.29      -15.50     14.12 o
  11   4  10      147.27      133.54     16.67 o
  12   4  10      265.43      254.15     18.62 o
  13   4  10      322.69      303.85     19.72 o
  14   4  10      338.95      334.06     20.36 o
  15   4  10       26.26        5.26     17.44 o
  16   4  10        6.13        8.18     20.73 o
  17   4  10       13.19      -30.44     18.52 o
  18   4  10       42.17       38.56     19.68 o
  19   4  10      426.85      456.92     25.91 o
  20   4  10       43.93       48.61     20.42 o
   1   5  10       44.47       12.70     14.77 o
   2   5  10      626.01      561.93     21.94 o
   3   5  10      461.63      411.95     19.94 o
   4   5  10      214.29      191.44     17.07 o
   5   5  10      266.50      257.51     18.13 o
   6   5  10      308.93      274.61     18.53 o
   7   5  10       65.07       81.22     16.01 o
   8   5  10      631.16      608.17     23.27 o
   9   5  10      166.85      162.35     17.98 o
  10   5  10       66.07       69.18     16.91 o
  11   5  10      530.13      540.17     24.30 o
  12   5  10      143.52      121.20     18.63 o
  13   5  10       19.30       42.87     17.65 o
  14   5  10      331.61      372.28     24.24 o
  15   5  10        4.36      -20.93     18.62 o
  16   5  10      204.65      212.87     22.96 o
  17   5  10      180.30      191.74     23.26 o
   0   6  10      187.32      155.05     27.79 o
   1   6  10      239.46      229.48     20.71 o
   2   6  10        0.01      -25.81     16.15 o
   3   6  10       67.23       73.79     17.58 o
   4   6  10      254.72      291.92     20.70 o
   5   6  10       12.86       25.48     16.77 o
   6   6  10       24.39       -1.78     19.15 o
   7   6  10       40.91       33.76     17.21 o
   8   6  10      146.27      114.86     18.77 o
   9   6  10       53.27       40.06     18.05 o
  10   6  10      450.80      446.08     24.04 o
  11   6  10       38.54       27.77     18.89 o
  12   6  10      458.73      445.92     26.64 o
  13   6  10      489.44      492.04     28.26 o
   1   7  10      176.25      157.93     22.33 o
   2   7  10      273.15      245.81     23.71 o
   3   7  10       16.59       -2.13     25.18 o
   4   7  10       14.18      -17.24     19.35 o
   5   7  10       23.40       66.01     19.59 o
   6   7  10       22.18       22.49     18.95 o
   1   1  11      343.45      371.42     12.11 o
   2   1  11      110.46      129.04     10.18 o
   3   1  11      305.78      348.80     14.29 o
   4   1  11        6.38        9.76      9.40 o
   5   1  11        0.02       -4.13      9.32 o
   6   1  11       17.05       43.84     10.54 o
   7   1  11      128.85      137.09     12.32 o
   8   1  11     1018.15      969.78     23.57 o
   9   1  11       38.00       51.76     13.82 o
  10   1  11      950.04      930.68     24.17 o
  11   1  11       79.11       98.70     14.77 o
  12   1  11        0.83        1.88     13.77 o
  13   1  11      576.64      570.25     24.01 o
  14   1  11        0.36       -2.54     16.17 o
  15   1  11       87.81      105.78     15.66 o
  16   1  11       19.43       -9.08     17.72 o
  17   1  11        3.36       17.16     15.71 o
  18   1  11      190.58      208.84     19.68 o
  19   1  11       28.93       59.86     18.53 o
  20   1  11        6.31       31.03     18.78 o
  21   1  11        3.89        6.73     18.38 o
  22   1  11       63.97       91.21     20.32 o
  23   1  11       61.45       48.14     20.77 o
   0   2  11      158.73      198.56     22.28 o
   1   2  11      249.13      181.56     15.85 o
   2   2  11      140.58      144.45     15.17 o
   3   2  11      505.81      488.17     17.09 o
   4   2  11        0.00       -3.62     10.23 o
   5   2  11        0.28        3.45      9.98 o
   6   2  11       50.18       38.49     10.92 o
   7   2  11      878.48      876.01     23.60 o
   8   2  11      826.32      824.80     24.60 o
   9   2  11     2268.14     2068.06     36.60 o
  10   2  11      263.86      232.10     24.10 o
  11   2  11       58.97       63.27     13.67 o
  12   2  11       52.94       57.20     14.30 o
  13   2  11     1121.54     1126.96     29.86 o
  14   2  11     1523.87     1403.64     33.03 o
  15   2  11        6.17       17.96     14.48 o
  16   2  11       43.64       37.44     18.09 o
  17   2  11       10.06       -8.12     15.06 o
  18   2  11        4.28        0.71     15.75 o
  19   2  11        1.21       29.68     16.65 o
  20   2  11       11.12        3.77     17.13 o
  21   2  11      255.14      265.34     23.81 o
  22   2  11        2.21       -1.78     20.11 o
   1   3  11      637.87      644.55     19.31 o
   2   3  11      779.92      764.98     19.66 o
   3   3  11       11.53       -0.55     10.77 o
   4   3  11       15.85        1.14     10.74 o
   5   3  11      191.04      188.70     13.09 o
   6   3  11      724.64      680.71     24.15 o
   7   3  11       67.81       53.36     12.01 o
   8   3  11        0.26       -1.67     11.64 o
   9   3  11       92.88       53.89     12.86 o
  10   3  11       75.35       75.30     14.02 o
  11   3  11      807.64      718.29     23.10 o
  12   3  11       93.55       96.60     15.51 o
  13   3  11      108.51      119.55     17.46 o
  14   3  11      696.57      650.30     25.58 o
  15   3  11      333.68      357.45     21.97 o
  16   3  11       10.89       -1.52     15.76 o
  17   3  11       31.61       81.87     17.69 o
  18   3  11      480.61      519.87     24.47 o
  19   3  11      110.65      117.04     24.48 o
  20   3  11      370.49      375.12     24.75 o
  21   3  11       71.80       73.15     21.59 o
   0   4  11      227.07      203.04     20.69 o
   1   4  11       90.25      109.33     15.18 o
   2   4  11       58.17       40.84     13.34 o
   3   4  11      608.97      578.93     19.90 o
   4   4  11       20.90       15.34     12.94 o
   5   4  11      179.63      232.22     15.86 o
   6   4  11      242.52      211.44     15.77 o
   7   4  11      646.65      600.60     20.74 o
   8   4  11        2.13       -2.40     13.53 o
   9   4  11     1026.37     1051.99     28.28 o
  10   4  11      476.63      460.65     20.70 o
  11   4  11      212.99      210.91     17.68 o
  12   4  11      239.57      216.91     18.20 o
  13   4  11      393.39      354.55     20.53 o
  14   4  11      114.19      110.46     17.39 o
  15   4  11       91.74       40.59     18.06 o
  16   4  11       93.32       80.31     18.84 o
  17   4  11      920.99      883.43     32.27 o
  18   4  11       30.17       33.48     20.27 o
  19   4  11      231.52      252.28     28.32 o
   1   5  11       99.94      116.30     16.91 o
   2   5  11     1327.52     1293.80     31.00 o
   3   5  11       22.59       33.55     15.03 o
   4   5  11      668.69      621.61     22.87 o
   5   5  11       33.55       55.81     15.63 o
   6   5  11      746.79      751.72     24.82 o
   7   5  11       14.70       18.01     15.17 o
   8   5  11       74.42       67.04     16.28 o
   9   5  11        4.38       27.49     15.70 o
  10   5  11      202.37      196.05     18.84 o
  11   5  11        4.06       -5.21     16.55 o
  12   5  11       97.12       79.16     18.14 o
  13   5  11      226.76      251.18     21.01 o
  14   5  11      785.58      821.31     31.08 o
  15   5  11       61.79       55.38     19.85 o
  16   5  11      265.92      321.92     24.29 o
   0   6  11       21.81       39.81     32.53 o
   1   6  11      785.12      727.65     32.73 o
   2   6  11       60.08       70.37     18.49 o
   3   6  11      123.23      105.40     18.16 o
   4   6  11      164.06      147.15     18.77 o
   5   6  11     1411.54     1366.61     34.90 o
   6   6  11      235.66      212.88     20.04 o
   7   6  11       17.77       31.45     17.34 o
   8   6  11       96.84       77.13     18.39 o
   9   6  11      638.48      672.01     30.83 o
  10   6  11        2.42       54.53     18.32 o
  11   6  11       31.90      -20.29     17.75 o
  12   6  11        6.76        8.47     19.60 o
   1   7  11      261.08      191.38     29.50 o
   2   7  11      535.56      459.05     56.21 o
   0   0  12      416.44      373.60     40.58 o
   1   0  12      821.36      768.13     25.22 o
   2   0  12       69.59       79.98     22.88 o
   3   0  12     1144.07     1096.45     39.48 o
   4   0  12    13603.35    12899.41    226.65 o
   5   0  12     4616.99     4844.43     95.93 o
   6   0  12      984.48      954.54     36.93 o
   7   0  12      477.11      483.00     33.30 o
   8   0  12     7055.41     6382.17    130.79 o
   9   0  12       23.52       78.30     19.45 o
  10   0  12     4466.82     4216.94     93.39 o
  11   0  12     1049.10     1093.14     40.32 o
  12   0  12     3030.31     2895.43     71.83 o
  13   0  12      816.65      760.40     36.02 o
  14   0  12     1157.37     1161.80     44.17 o
  15   0  12      645.53      668.85     39.66 o
  16   0  12       83.74       47.19     27.23 o
  17   0  12      101.23       67.41     28.22 o
  18   0  12      265.24      278.30     34.09 o
  19   0  12       13.83       -5.30     28.30 o
  20   0  12       68.00       33.89     31.69 o
  21   0  12      168.11      157.15     35.39 o
  22   0  12      228.26      237.14     39.15 o
   1   1  12     4529.33     4282.61     59.80 o
   2   1  12      146.39       69.78     40.18 o
   3   1  12     3917.18     3648.83     62.37 o
   4   1  12       38.44       37.75     20.80 o
   5   1  12      925.75      850.52     21.53 o
   6   1  12      490.60      476.73     18.47 o
   7   1  12     3411.27     3181.43     48.96 o
   8   1  12      263.90      273.30     16.58 o
   9   1  12      683.22      720.71     20.98 o
  10   1  12      878.75      863.25     26.73 o
  11   1  12     1019.42      909.80     28.11 o
  12   1  12      778.22      716.30     32.45 o
  13   1  12       98.43       93.39     15.94 o
  14   1  12        1.26       -2.35     15.66 o
  15   1  12     1270.54     1284.80     34.29 o
  16   1  12      604.55      573.48     25.31 o
  17   1  12        3.47       25.03     17.40 o
  18   1  12       24.70       33.87     18.59 o
  19   1  12      947.25      981.29     35.18 o
  20   1  12       47.61       48.70     22.07 o
  21   1  12      170.20      163.75     24.27 o
  22   1  12       22.66      -27.62     25.50 o
   0   2  12     1706.33     1509.91     53.07 o
   1   2  12      114.94      138.82     17.70 o
   2   2  12      316.57      342.60     20.84 o
   3   2  12      166.08      202.44     15.78 o
   4   2  12     2090.55     2013.24     35.00 o
   5   2  12       77.83      116.85     14.84 o
   6   2  12       85.64      105.33     13.29 o
   7   2  12        4.71       16.05     12.25 o
   8   2  12     3036.65     2698.01     45.38 o
   9   2  12       23.01       46.28     14.01 o
  10   2  12      205.28      211.92     17.01 o
  11   2  12      107.82      105.46     15.88 o
  12   2  12      502.49      461.90     20.46 o
  13   2  12        5.16       -3.77     15.60 o
  14   2  12      640.78      688.15     26.12 o
  15   2  12        1.85       14.50     17.61 o
  16   2  12      131.78      141.55     17.70 o
  17   2  12      212.26      252.21     19.44 o
  18   2  12      128.97      111.49     18.65 o
  19   2  12       62.25       53.67     22.74 o
  20   2  12      177.79      232.66     23.04 o
  21   2  12      130.21      133.68     23.14 o
   1   3  12      864.50      758.25     23.14 o
   2   3  12      268.32      310.13     17.58 o
   3   3  12      458.91      432.24     19.24 o
   4   3  12      169.53      164.38     15.63 o
   5   3  12      117.16       97.45     14.94 o
   6   3  12       21.91        8.80     13.99 o
   7   3  12       50.56       38.42     14.48 o
   8   3  12       13.15       19.49     13.35 o
   9   3  12       74.11       82.72     14.76 o
  10   3  12        2.17      -16.22     13.98 o
  11   3  12       12.99        8.24     15.24 o
  12   3  12      101.95       47.57     18.04 o
  13   3  12      420.80      430.51     22.28 o
  14   3  12       33.25       15.08     16.95 o
  15   3  12      618.61      650.10     29.33 o
  16   3  12      104.67      117.09     18.66 o
  17   3  12       60.15       59.87     18.42 o
  18   3  12       14.72       32.73     18.83 o
  19   3  12      765.22      851.65     34.06 o
  20   3  12       73.01       66.76     20.52 o
   0   4  12       26.07       -7.19     19.64 o
   1   4  12        1.20       -1.62     13.56 o
   2   4  12      127.12      108.56     15.07 o
   3   4  12        0.54       -1.12     13.49 o
   4   4  12        9.31      -17.39     13.35 o
   5   4  12        2.70        1.88     13.64 o
   6   4  12       53.29       73.82     16.59 o
   7   4  12       15.96       23.51     14.52 o
   8   4  12       62.43       63.38     14.88 o
   9   4  12       11.35       29.32     15.00 o
  10   4  12        4.86        4.83     15.04 o
  11   4  12       36.25       19.50     15.69 o
  12   4  12       36.42       -0.25     17.03 o
  13   4  12      185.54      152.19     18.88 o
  14   4  12        2.68      -22.06     16.66 o
  15   4  12       75.57       80.63     20.06 o
  16   4  12      211.38      240.63     22.85 o
  17   4  12        9.68       -8.74     22.36 o
  18   4  12        0.81      -23.41     19.22 o
   1   5  12      184.52      143.71     16.87 o
   2   5  12       12.35       12.14     14.91 o
   3   5  12      199.03      167.29     17.16 o
   4   5  12       12.01      -19.30     14.73 o
   5   5  12      496.98      485.84     21.48 o
   6   5  12       14.65       -6.98     15.46 o
   7   5  12       62.02       33.03     15.63 o
   8   5  12      163.26      163.90     18.01 o
   9   5  12       30.80       25.05     16.99 o
  10   5  12      191.73      201.85     19.54 o
  11   5  12        2.07        2.18     16.72 o
  12   5  12        6.39       54.13     18.01 o
  13   5  12       29.82        7.10     19.78 o
  14   5  12       56.47       75.47     20.53 o
  15   5  12        5.61        8.21     20.21 o
   0   6  12      851.59      809.36     58.04 o
   1   6  12       38.12       54.30     18.53 o
   2   6  12      215.62      192.47     20.53 o
   3   6  12        0.73      -19.29     16.41 o
   4   6  12      182.29      139.38     19.15 o
   5   6  12       91.00       59.67     18.05 o
   6   6  12        4.30       -8.12     17.03 o
   7   6  12       41.32       27.26     17.59 o
   8   6  12      924.00      846.33     30.39 o
   9   6  12      148.36      146.53     20.41 o
  10   6  12       13.87        6.46     18.12 o
   1   1  13       33.75       40.80     19.98 o
   2   1  13     1142.16     1113.91     27.27 o
   3   1  13      990.68     1012.92     37.36 o
   4   1  13      105.36      126.02     17.51 o
   5   1  13       47.99       67.25     11.75 o
   6   1  13       73.95       87.20     11.86 o
   7   1  13      952.28      916.56     23.01 o
   8   1  13      129.10      151.36     14.45 o
   9   1  13      311.10      309.56     18.09 o
  10   1  13      171.01      213.23     16.49 o
  11   1  13     1271.52     1259.73     32.80 o
  12   1  13       73.22       82.88     19.96 o
  13   1  13        2.01      -20.02     14.99 o
  14   1  13      364.87      332.21     20.84 o
  15   1  13      203.19      210.89     19.56 o
  16   1  13       14.88       -2.67     17.88 o
  17   1  13       61.37       43.84     19.14 o
  18   1  13      162.63      209.86     25.71 o
  19   1  13        0.29        4.44     21.24 o
  20   1  13       15.20       14.55     22.48 o
  21   1  13        2.66       -6.80     22.44 o
   0   2  13     1216.78     1056.40     55.26 o
   1   2  13      209.86      246.52     20.01 o
   2   2  13       13.21       22.15     16.50 o
   3   2  13       45.33       52.60     13.54 o
   4   2  13       92.07      127.33     14.72 o
   5   2  13        8.77       38.06     14.32 o
   6   2  13     1034.80      975.66     26.31 o
   7   2  13       52.52       64.29     13.66 o
   8   2  13      288.63      270.55     17.72 o
   9   2  13      233.05      243.74     18.11 o
  10   2  13      328.50      346.40     20.31 o
  11   2  13        8.70        5.09     15.36 o
  12   2  13       41.20       47.24     16.64 o
  13   2  13      219.23      233.57     21.58 o
  14   2  13        1.51      -11.42     17.00 o
  15   2  13      154.58      133.11     20.10 o
  16   2  13      171.76      189.97     21.52 o
  17   2  13      199.00      194.79     22.21 o
  18   2  13        2.85        7.32     19.72 o
  19   2  13      702.92      695.60     38.56 o
  20   2  13      181.96      148.68     26.67 o
   1   3  13       71.21      133.76     13.88 o
   2   3  13       63.59       82.18     14.69 o
   3   3  13      351.97      354.92     18.33 o
   4   3  13        2.98       22.57     14.10 o
   5   3  13     1322.38     1156.01     33.80 o
   6   3  13      247.23      333.86     18.77 o
   7   3  13       86.56      111.09     15.85 o
   8   3  13      269.77      204.50     17.99 o
   9   3  13       23.79       22.05     15.99 o
  10   3  13      678.50      615.33     25.00 o
  11   3  13      921.45      851.11     32.52 o
  12   3  13      263.13      270.58     22.56 o
  13   3  13        6.87       -8.66     19.13 o
  14   3  13      266.55      248.53     25.79 o
  15   3  13      182.81      188.68     22.84 o
  16   3  13      324.68      343.69     26.12 o
  17   3  13      153.94      160.19     21.38 o
  18   3  13      515.04      553.16     31.53 o
  19   3  13      255.83      273.58     24.82 o
   0   4  13      659.04      550.38     32.43 o
   1   4  13      295.73      325.93     21.27 o
   2   4  13        4.12       33.39     19.74 o
   3   4  13      188.72      233.92     19.44 o
   4   4  13      761.33      741.45     26.92 o
   5   4  13      685.81      725.53     26.81 o
   6   4  13        2.02       12.71     15.07 o
   7   4  13       67.27       60.57     17.27 o
   8   4  13      580.78      557.28     23.45 o
   9   4  13      945.56      906.61     30.87 o
  10   4  13       22.49        8.69     16.16 o
  11   4  13       33.59        4.23     16.41 o
  12   4  13      105.32      108.70     21.46 o
  13   4  13     1058.49     1026.78     35.24 o
  14   4  13      381.75      348.72     23.99 o
  15   4  13        0.07       -5.60     18.21 o
  16   4  13       92.87       76.42     20.23 o
  17   4  13      234.62      263.66     35.72 o
   1   5  13       51.85       57.03     16.71 o
   2   5  13     1126.25     1094.67     40.24 o
   3   5  13      864.92      852.66     34.81 o
   4   5  13      349.95      357.17     20.68 o
   5   5  13       31.23       27.33     16.26 o
   6   5  13      178.96      181.85     18.18 o
   7   5  13      408.12      400.41     21.67 o
   8   5  13      395.84      422.27     22.02 o
   9   5  13        2.45       -1.53     16.98 o
  10   5  13      208.76      204.16     20.01 o
  11   5  13      181.85      168.77     19.73 o
  12   5  13       25.75      -15.32     17.61 o
  13   5  13        0.74       -8.20     18.11 o
   0   6  13       40.54        2.03     26.74 o
   1   6  13      164.88      163.50     21.62 o
   2   6  13      159.77      163.44     26.81 o
   3   6  13       83.88       90.51     19.21 o
   4   6  13      248.93      250.21     21.63 o
   5   6  13      183.68      175.23     20.86 o
   6   6  13       89.29       78.01     19.39 o
   7   6  13       38.70       45.61     18.71 o
   0   0  14    12669.05    13211.72    793.17 o
   1   0  14       60.51       71.84     25.87 o
   2   0  14      418.02      462.56     27.19 o
   3   0  14       21.36       39.21     23.83 o
   4   0  14      404.12      421.53     24.69 o
   5   0  14      366.20      462.26     36.92 o
   6   0  14     3031.27     3019.41     76.45 o
   7   0  14      255.26      301.70     27.11 o
   8   0  14     1551.12     1475.23     50.02 o
   9   0  14       83.19       62.56     23.59 o
  10   0  14        8.79       37.22     30.43 o
  11   0  14      154.24      188.57     26.62 o
  12   0  14       31.04       47.44     24.57 o
  13   0  14       33.33       67.53     26.16 o
  14   0  14       14.08      -13.75     24.54 o
  15   0  14      450.47      454.17     36.61 o
  16   0  14      210.91      141.08     30.41 o
  17   0  14       20.18       35.59     28.90 o
  18   0  14      185.50      142.82     32.71 o
  19   0  14      263.38      238.94     36.71 o
  20   0  14       60.23       39.04     33.11 o
   1   1  14      242.91      224.55     17.58 o
   2   1  14       56.34       86.29     14.74 o
   3   1  14      248.08      275.63     21.71 o
   4   1  14      378.98      444.67     20.17 o
   5   1  14     2536.26     2497.67     42.74 o
   6   1  14     1283.66     1415.43     41.78 o
   7   1  14      729.82      700.22     29.27 o
   8   1  14       36.29       42.54     13.56 o
   9   1  14      326.44      244.22     16.90 o
  10   1  14      692.43      707.51     23.85 o
  11   1  14     2277.93     2186.58     45.11 o
  12   1  14      128.04      125.48     17.94 o
  13   1  14       22.49       -6.50     17.51 o
  14   1  14       11.28       16.85     16.40 o
  15   1  14      160.19      132.64     19.08 o
  16   1  14       13.96        6.75     17.65 o
  17   1  14      219.66      226.53     26.96 o
  18   1  14        7.23       -3.57     22.29 o
  19   1  14        2.26        3.99     21.92 o
  20   1  14        9.80       -4.33     29.43 o
   0   2  14      662.16      724.80     42.57 o
   1   2  14      714.67      729.31     28.43 o
   2   2  14      183.17      240.99     20.93 o
   3   2  14      815.04      749.33     26.18 o
   4   2  14      871.66      784.69     31.12 o
   5   2  14      220.08      272.85     20.98 o
   6   2  14        0.54       13.27     15.03 o
   7   2  14      293.39      286.82     17.38 o
   8   2  14       30.57       44.85     15.86 o
   9   2  14       63.44       50.01     16.38 o
  10   2  14        7.63      -11.00     15.28 o
  11   2  14        1.67        3.64     15.73 o
  12   2  14      228.78      225.63     19.70 o
  13   2  14      123.50      112.16     18.58 o
  14   2  14        6.64       10.20     17.58 o
  15   2  14       83.63       71.22     19.35 o
  16   2  14      290.31      270.69     24.46 o
  17   2  14       92.31      100.89     21.16 o
  18   2  14      231.03      213.10     23.93 o
  19   2  14      325.98      348.83     26.77 o
   1   3  14       24.57       67.95     24.76 o
   2   3  14     1446.13     1369.48     39.12 o
   3   3  14      268.31      293.59     30.13 o
   4   3  14       89.98       79.16     15.00 o
   5   3  14       90.22       58.54     15.39 o
   6   3  14       36.70       28.95     15.20 o
   7   3  14        1.05       -4.21     14.96 o
   8   3  14      261.70      259.01     19.43 o
   9   3  14        0.00      -31.28     15.64 o
  10   3  14        1.22      -13.21     16.04 o
  11   3  14        1.74      -12.86     18.11 o
  12   3  14        8.65      -17.21     18.64 o
  13   3  14        1.66      -17.42     19.83 o
  14   3  14        6.58        2.04     19.67 o
  15   3  14       33.41       44.25     21.48 o
  16   3  14      115.87       75.69     24.06 o
  17   3  14      188.81      148.71     24.47 o
   0   4  14       53.53       69.35     27.68 o
   1   4  14       44.76       41.26     17.04 o
   2   4  14        4.42       -3.79     18.10 o
   3   4  14       84.31       72.65     19.57 o
   4   4  14      190.66      183.47     19.32 o
   5   4  14       70.95       75.13     19.45 o
   6   4  14        1.54       -3.83     16.55 o
   7   4  14      208.25      232.06     22.80 o
   8   4  14        2.40        8.35     17.14 o
   9   4  14       46.32       10.31     19.13 o
  10   4  14      107.26       61.91     19.56 o
  11   4  14        1.49       63.05     19.23 o
  12   4  14       67.58       55.27     19.74 o
  13   4  14      115.58      115.14     23.19 o
  14   4  14        8.77      -12.47     21.36 o
  15   4  14       40.64       31.90     23.07 o
   1   5  14      194.75      220.50     24.16 o
   2   5  14      344.39      415.60     25.44 o
   3   5  14        1.36        3.12     17.05 o
   4   5  14       77.64       75.42     18.07 o
   5   5  14       40.03       -4.75     16.86 o
   6   5  14      138.75      139.14     19.09 o
   7   5  14       47.57       51.22     18.22 o
   8   5  14       18.94       20.38     17.58 o
   9   5  14      123.44      109.98     21.13 o
  10   5  14       26.43       53.51     18.76 o
  11   5  14        3.38        5.05     18.58 o
   0   6  14        1.63       22.04     33.33 o
   1   6  14       53.51       17.76     19.46 o
   2   6  14      138.11      155.44     21.36 o
   3   6  14      108.08       79.10     29.55 o
   1   1  15      253.80      281.40     23.70 o
   2   1  15        1.08       58.61     15.80 o
   3   1  15      287.15      301.43     20.82 o
   4   1  15        2.33        6.11     15.57 o
   5   1  15      201.49      194.70     19.33 o
   6   1  15      560.15      574.72     22.29 o
   7   1  15      852.51      880.55     25.60 o
   8   1  15      109.45      116.34     15.49 o
   9   1  15       52.71       33.68     15.12 o
  10   1  15       80.30       86.22     16.55 o
  11   1  15     2210.29     2102.74     48.94 o
  12   1  15      207.39      164.41     18.64 o
  13   1  15       40.93       42.48     17.49 o
  14   1  15      103.01       97.14     19.75 o
  15   1  15      248.72      244.02     23.21 o
  16   1  15       56.16       20.26     20.05 o
  17   1  15        7.15       -9.71     20.71 o
  18   1  15        0.59      -25.26     20.71 o
   0   2  15       84.45       99.78     27.88 o
   1   2  15      444.17      402.81     24.08 o
   2   2  15      117.53      173.31     20.59 o
   3   2  15        2.09       32.60     18.39 o
   4   2  15      784.95      769.91     27.08 o
   5   2  15      564.77      606.72     22.78 o
   6   2  15      325.46      346.45     21.46 o
   7   2  15       12.76       63.26     15.77 o
   8   2  15      799.65      709.25     27.67 o
   9   2  15       11.10       11.84     15.21 o
  10   2  15     1464.35     1366.89     56.21 o
  11   2  15       21.61       50.04     16.75 o
  12   2  15      910.18      880.08     31.52 o
  13   2  15       11.55       42.07     22.98 o
  14   2  15      583.46      511.52     25.95 o
  15   2  15      143.45      123.04     24.09 o
  16   2  15      147.40      135.73     21.62 o
  17   2  15      271.42      266.70     24.48 o
  18   2  15      389.44      406.37     99.15 o
   1   3  15      986.90      904.30     39.71 o
   2   3  15       56.97       99.97     18.02 o
   3   3  15      110.79      134.06     18.35 o
   4   3  15      102.52       95.93     23.73 o
   5   3  15      151.53      171.36     16.95 o
   6   3  15      270.64      310.35     23.15 o
   7   3  15     2005.74     1938.67     44.98 o
   8   3  15       15.32       42.87     16.41 o
   9   3  15       63.38       43.09     17.64 o
  10   3  15      406.39      342.97     23.84 o
  11   3  15      898.00      776.19     31.10 o
  12   3  15        7.07       35.73     19.77 o
  13   3  15      237.54      187.99     21.77 o
  14   3  15      144.02      130.06     21.36 o
  15   3  15      555.82      525.42     29.35 o
  16   3  15       31.37        9.11     21.72 o
   0   4  15      724.87      830.92     49.55 o
   1   4  15      221.59      285.42     28.17 o
   2   4  15       32.15       37.09     17.96 o
   3   4  15      119.00      165.35     19.41 o
   4   4  15      834.55      779.28     30.83 o
   5   4  15       27.77       66.06     17.73 o
   6   4  15        0.92       10.53     16.96 o
   7   4  15       19.04       45.18     17.82 o
   8   4  15      459.92      501.06     25.53 o
   9   4  15       49.32       37.01     18.63 o
  10   4  15       54.86       59.36     24.30 o
  11   4  15      232.68      238.62     23.47 o
  12   4  15      727.55      730.62     33.12 o
  13   4  15      203.30      222.80     25.86 o
   1   5  15      232.42      219.76     24.95 o
   2   5  15      416.07      446.91     26.60 o
   3   5  15      246.89      244.93     23.32 o
   4   5  15        5.92       30.42     19.77 o
   5   5  15      113.91      122.96     21.49 o
   6   5  15      254.43      267.13     23.68 o
   7   5  15      851.60      835.54     33.92 o
   8   5  15      188.38      206.18     22.78 o
   9   5  15       94.13       59.00     24.94 o
   0   0  16      207.85      333.13    135.14 o
   1   0  16      534.11      620.92     37.51 o
   2   0  16      353.23      471.86     33.73 o
   3   0  16      966.30     1048.70     47.34 o
   4   0  16        2.40       55.61     20.62 o
   5   0  16      384.86      422.13     38.52 o
   6   0  16        8.91       19.74     21.40 o
   7   0  16      122.34      177.47     32.57 o
   8   0  16      726.83      824.10     80.84 o
   9   0  16     2800.74     2875.61     88.50 o
  10   0  16       84.08      133.14     27.54 o
  11   0  16      845.94      930.44     50.56 o
  12   0  16      207.55      248.43     33.59 o
  13   0  16      305.52      352.80     33.96 o
  14   0  16      278.66      278.48     32.54 o
  15   0  16        0.32      -28.95     30.77 o
  16   0  16        3.19      -27.98     33.09 o
  17   0  16      473.02      418.35     49.24 o
   1   1  16        3.54       68.21     36.07 o
   2   1  16     1118.15     1160.73     38.06 o
   3   1  16       55.13      116.73     20.68 o
   4   1  16       13.31        8.89     26.50 o
   5   1  16      283.93      433.73     30.89 o
   6   1  16     1724.17     1675.54     43.72 o
   7   1  16        1.55       43.57     14.31 o
   8   1  16       15.59       11.53     14.74 o
   9   1  16       27.51       30.88     16.44 o
  10   1  16      748.85      750.69     27.87 o
  11   1  16        0.53        9.16     17.26 o
  12   1  16      276.65      278.88     24.37 o
  13   1  16       20.82       45.94     19.06 o
  14   1  16      429.41      408.32     25.93 o
  15   1  16        0.50        3.19     19.61 o
  16   1  16        0.34       25.22     21.62 o
  17   1  16        0.08        6.32     21.16 o
   0   2  16        1.09       24.31     27.52 o
   1   2  16      451.13      485.25     26.34 o
   2   2  16        8.25       70.11     20.02 o
   3   2  16      647.86      671.66     29.42 o
   4   2  16       37.92       62.45     24.60 o
   5   2  16      228.10      233.98     22.17 o
   6   2  16       42.63       32.16     17.78 o
   7   2  16      640.94      585.16     24.06 o
   8   2  16       51.58       86.51     15.91 o
   9   2  16       70.55       75.16     17.03 o
  10   2  16        0.03       -7.81     16.68 o
  11   2  16       98.30       91.93     17.92 o
  12   2  16        5.15      -22.16     16.95 o
  13   2  16      265.68      270.17     21.83 o
  14   2  16      158.97      153.44     20.88 o
  15   2  16        5.97      -27.36     18.87 o
  16   2  16       22.47       30.75     21.34 o
   1   3  16        6.58       30.22     17.59 o
   2   3  16      558.81      552.66     29.64 o
   3   3  16       25.55       47.44     17.61 o
   4   3  16       92.31       95.63     18.42 o
   5   3  16        0.95       14.17     17.44 o
   6   3  16      312.77      351.60     20.86 o
   7   3  16       16.75        2.29     15.98 o
   8   3  16        1.95       11.98     17.00 o
   9   3  16        1.24       -8.28     18.13 o
  10   3  16        0.06      -28.42     17.95 o
  11   3  16       32.42       22.69     19.69 o
  12   3  16       45.13       37.88     19.07 o
  13   3  16       72.87      101.20     20.81 o
  14   3  16       60.09       61.98     20.66 o
   0   4  16       97.36       92.05     29.32 o
   1   4  16      237.48      269.77     24.02 o
   2   4  16        1.70       20.32     17.65 o
   3   4  16       38.27       51.52     18.25 o
   4   4  16        3.08       36.70     18.12 o
   5   4  16      276.35      308.94     31.06 o
   6   4  16       85.91       68.59     19.20 o
   7   4  16      365.04      372.54     23.34 o
   8   4  16        6.31      -28.64     18.61 o
   9   4  16      129.48       74.49     20.75 o
  10   4  16       56.28       76.72     20.88 o
  11   4  16        0.27        6.44     19.84 o
   1   5  16        7.58       32.64     22.29 o
   2   5  16      223.20      297.13     28.50 o
   3   5  16      287.74      321.16     24.96 o
   4   5  16       67.42       88.74     21.44 o
   5   5  16      110.68      132.30     43.07 o
   1   1  17       61.95       19.57     23.18 o
   2   1  17       47.21       28.05     31.70 o
   3   1  17        0.57       10.59     21.20 o
   4   1  17       25.69       42.91     22.37 o
   5   1  17        1.19       13.26     19.55 o
   6   1  17        5.04       -0.98     19.91 o
   7   1  17      224.52      284.00     19.44 o
   8   1  17       65.19       65.56     18.35 o
   9   1  17      201.99      192.77     19.54 o
  10   1  17       16.43       20.50     17.57 o
  11   1  17      117.83      159.07     20.09 o
  12   1  17      280.05      274.43     26.97 o
  13   1  17        0.04      -12.68     20.00 o
  14   1  17       11.70       38.25     21.54 o
  15   1  17      346.98      338.49     27.47 o
   0   2  17      122.94      177.40     31.75 o
   1   2  17      159.49      145.07     23.34 o
   2   2  17        2.91       53.35     23.14 o
   3   2  17       14.94       75.04     21.96 o
   4   2  17      353.89      427.02     25.57 o
   5   2  17        5.08       33.77     20.00 o
   6   2  17      124.26      176.64     20.92 o
   7   2  17       51.98       61.48     19.63 o
   8   2  17      822.96      882.91     36.07 o
   9   2  17      383.54      440.07     26.58 o
  10   2  17       53.11       36.75     17.61 o
  11   2  17      135.04      121.88     19.92 o
  12   2  17       18.12       28.82     18.82 o
  13   2  17       31.49       35.73     19.84 o
  14   2  17      319.43      328.77     26.25 o
   1   3  17      546.58      575.13     31.65 o
   2   3  17      232.56      342.20     24.44 o
   3   3  17     1327.28     1323.21     43.90 o
   4   3  17       29.85      107.81     26.32 o
   5   3  17      351.26      394.07     29.91 o
   6   3  17       37.78       32.77     19.40 o
   7   3  17      299.83      304.09     27.09 o
   8   3  17      121.86       92.96     26.72 o
   9   3  17        4.08        3.77     18.99 o
  10   3  17       96.08       87.01     20.91 o
  11   3  17      340.38      319.41     23.38 o
  12   3  17       57.40       41.89     31.62 o
   0   4  17      992.97     1047.24     50.73 o
   1   4  17        6.98       55.00     21.33 o
   2   4  17       68.97       24.75     21.78 o
   3   4  17       99.67      126.09     23.25 o
   4   4  17      943.65      984.27     37.16 o
   5   4  17       46.28       90.41     22.92 o
   6   4  17        4.45        1.67     19.06 o
   7   4  17       31.80       87.64     21.11 o
   8   4  17      729.89      636.21     40.39 o
   0   0  18      126.69      106.56     55.04 o
   1   0  18      364.67      424.72     35.96 o
   2   0  18      370.67      485.20     48.00 o
   3   0  18       74.85      196.48     37.17 o
   4   0  18       93.07      175.28     50.17 o
   5   0  18     1064.64     1229.72     69.45 o
   6   0  18      566.36      669.70     42.26 o
   7   0  18       24.62      100.58     33.61 o
   8   0  18      653.47      738.30     44.61 o
   9   0  18     1277.28     1433.67     76.07 o
  10   0  18      104.65      100.63     33.41 o
  11   0  18        3.30       31.29     29.20 o
  12   0  18      253.41      283.11     35.82 o
  13   0  18     1422.61     1387.70     94.23 o
   1   1  18      113.42      186.33     41.13 o
   2   1  18      756.45      864.96     39.83 o
   3   1  18      206.80      296.12     39.08 o
   4   1  18       21.98        2.50     25.63 o
   5   1  18      128.55      157.74     23.01 o
   6   1  18      232.11      245.82     22.40 o
   7   1  18        9.85       18.35     20.74 o
   8   1  18      282.26      240.38     21.87 o
   9   1  18       14.01       33.51     19.30 o
  10   1  18     1451.93     1585.70     60.75 o
  11   1  18       29.68       -1.18     20.97 o
  12   1  18       15.21       -2.57     21.09 o
  13   1  18       63.54       98.57     49.98 o
   0   2  18      490.09      468.53     46.25 o
   1   2  18      215.54      181.23     27.36 o
   2   2  18        9.98       40.31     26.15 o
   3   2  18      459.54      584.42     40.65 o
   4   2  18      315.21      364.29     25.45 o
   5   2  18      337.09      381.00     25.80 o
   6   2  18       61.98      110.22     20.27 o
   7   2  18      448.24      503.51     27.18 o
   8   2  18      313.02      342.89     29.29 o
   9   2  18      499.82      517.14     26.38 o
  10   2  18       57.51       40.83     17.92 o
  11   2  18        5.57       11.51     18.21 o
   1   3  18       79.67      162.53     29.92 o
   2   3  18      839.39     1073.31     45.90 o
   3   3  18      296.90      451.36     30.06 o
   4   3  18      255.43      312.52     26.22 o
   5   3  18        1.03       35.14     20.05 o
   6   3  18      346.62      420.89     26.88 o
   7   3  18       82.29       68.90     24.79 o
   8   3  18        0.68       25.89     22.05 o
   9   3  18        4.13      -16.75     63.16 o
   0   4  18       50.55      -57.40     39.74 o
   1   4  18        2.29      -56.40     35.45 o
   1   1  19       56.10       66.40     29.53 o
   2   1  19      125.75      238.08     33.59 o
   3   1  19      282.73      351.06     50.62 o
   4   1  19      134.22       89.79     38.30 o
   5   1  19       18.12       33.58     24.59 o
   6   1  19      122.55      171.91     40.85 o
   7   1  19      312.07      360.88     31.73 o
   8   1  19      140.37      221.89     26.64 o
   9   1  19       26.56       -2.47     24.29 o
  10   1  19        4.06       31.76     71.27 o
   0   2  19      804.23      878.66     66.67 o
   1   2  19       16.74       66.49     30.55 o
   2   2  19      300.29      347.67     33.21 o
   3   2  19       54.50      137.14     43.57 o
   4   2  19     1187.15     1313.76     70.22 o
   5   2  19      131.87      245.78     59.12 o
   6   2  19       51.21      106.31     24.18 o
   7   2  19      565.11      679.37     32.60 o
   8   2  19       40.20       66.70     22.19 o
   1   3  19      394.60      436.41     34.98 o
   2   3  19      251.73      308.35     33.44 o
   3   3  19      342.45      430.90     69.26 o
   0   0  20      117.67       72.68     58.57 o
   1   0  20        2.19       73.11     40.83 o
   2   0  20        2.06       -1.89     40.41 o
   3   0  20       61.15      134.12     43.14 o
   4   0  20      159.80      177.75     45.16 o
   5   0  20        9.49      -37.13     40.88 o
   6   0  20       42.91       10.59     59.28 o
   1   1  20      331.35      321.30     36.88 o
   2   1  20       50.49       43.72     41.66 o
   3   1  20       16.71       17.15     30.98 o
   4   1  20      136.98      181.18     34.34 o
   5   1  20        0.40       87.89     36.85 o
 
